# Supplementary material for: Structure of the Gut and Ovary, with Associated Microbiota Across Life Stages in the Striped Stem Borer Chilo suppressalis (Lepidoptera: Crambidae)
Source: Insects. 2026 Jun 30;17(7):682. doi: 10.3390/insects17070682 (PMC13411576; doi:10.3390/insects17070682)
Supplement: Supplementary file 1 [file insects-17-00682-s001.zip]

Archive with 9 entries (9 files):
- Figure S1.tif
- Supporting Information--Figure legends and Table titles (25, 2026).pdf
- Table S1.xls
- Table S2A .xls
- Table S2B.xls
- Table S2C.xls
- Table S3.xls
- Table S4.xls
- Table S5.xls
