# Supplementary material for: Structure of the Gut and Ovary, with Associated Microbiota Across Life Stages in the Striped Stem Borer Chilo suppressalis (Lepidoptera: Crambidae)
Source: Insects. 2026 Jun 30;17(7):682. doi: 10.3390/insects17070682 (PMC13411576; doi:10.3390/insects17070682)
Supplement: Supplementary file 1 [file insects-17-00682-s001.zip › Table S1.xls]

OTU ID	AHG1	AHG2	AHG3	AMG1	AMG2	AMG3	JEG1	JEG2	JEG3	JHG1	JHG2	JHG3	JMG1	JMG2	JMG3	JOV1	JOV2	JOV3
Acidobacteria	0	0	0	0	0	0	0	34	0	0	0	0	0	0	0	0	1	48
Actinobacteria	72	3	13	14	4	2	306	985	319	114	167	214	167	194	185	121	81	284
Bacteria_Unclassified	0	0	0	0	0	0	0	0	0	0	0	1	0	0	0	0	0	0
Bacteroidetes	8	495	10	8	424	12	7762	1266	123	51	67	128	156	24	56	185	135	238
Chlamydiae	0	0	0	0	0	0	0	0	0	0	0	0	3	0	2	0	0	0
Chloroflexi	0	0	0	0	0	0	0	12	0	0	0	0	0	0	0	0	0	6
Cyanobacteria	2	0	0	0	0	0	3	4	37	8	1	0	6	1	1	1	12	3
Deinococcus-Thermus	0	0	0	1	0	0	14	24	48	8	4	0	18	20	5	3	2	0
Firmicutes	11026	4373	5293	3411	864	1722	10011	25151	29375	11614	9383	9743	16193	18127	27460	17105	13246	26376
Fusobacteria	0	0	0	0	0	0	2	0	0	0	0	1	0	0	0	0	0	0
Gemmatimonadetes	0	0	0	0	0	0	0	27	0	0	0	0	0	0	0	0	0	0
Proteobacteria	30995	31592	30918	39807	33533	39152	19970	7333	2805	27387	20289	31824	23521	11774	10440	24283	27231	8307
SHA-109	0	0	0	0	0	0	0	0	0	0	0	0	0	0	3	0	0	75
Saccharibacteria	0	0	0	0	0	0	0	12	5	12	87	53	19	23	63	1	1	296
Spirochaetae	1	0	0	0	0	0	1	57	10	0	0	0	39	1	3	2	5	30
TM6	0	0	0	0	0	0	0	0	0	0	0	0	0	0	0	0	0	2
Tenericutes	0	0	0	0	0	1	4	34	11	4	1	0	16	0	4	4	11	12
Verrucomicrobia	0	0	0	0	0	0	2	3	0	0	0	0	0	0	3	0	0	20
