# Supplementary material for: Structure of the Gut and Ovary, with Associated Microbiota Across Life Stages in the Striped Stem Borer Chilo suppressalis (Lepidoptera: Crambidae)
Source: Insects. 2026 Jun 30;17(7):682. doi: 10.3390/insects17070682 (PMC13411576; doi:10.3390/insects17070682)
Supplement: Supplementary file 1 [file insects-17-00682-s001.zip › Table S2A .xls]

AMG & JMG	AMG only	JMG only
OTU2	OTU52	OTU3
OTU5	OTU71	OTU4
OTU9	OTU99	OTU6
OTU25	OTU107	OTU7
OTU26	OTU178	OTU10
OTU32	OTU181	OTU12
OTU46	OTU224	OTU15
OTU49	OTU332	OTU16
OTU55	OTU338	OTU17
OTU70	OTU343	OTU19
OTU74	OTU448	OTU28
OTU92	OTU460	OTU33
OTU104	OTU490	OTU35
OTU127	OTU506	OTU36
OTU146		OTU38
OTU157		OTU40
OTU162		OTU41
OTU193		OTU43
OTU212		OTU44
OTU223		OTU47
OTU237		OTU50
OTU244		OTU51
OTU246		OTU53
OTU254		OTU56
OTU258		OTU62
OTU285		OTU63
OTU286		OTU65
OTU296		OTU66
OTU308		OTU68
OTU315		OTU69
OTU328		OTU73
OTU330		OTU75
OTU340		OTU77
OTU365		OTU79
OTU368		OTU80
OTU392		OTU81
OTU400		OTU82
OTU421		OTU83
OTU424		OTU84
OTU426		OTU87
OTU429		OTU88
OTU432		OTU89
OTU440		OTU90
OTU456		OTU95
OTU461		OTU97
OTU470		OTU98
OTU487		OTU103
OTU505		OTU105
OTU524		OTU108
OTU540		OTU109
OTU548		OTU112
OTU552		OTU114
OTU556		OTU116
		OTU117
		OTU118
		OTU119
		OTU124
		OTU125
		OTU126
		OTU128
		OTU129
		OTU131
		OTU132
		OTU133
		OTU135
		OTU140
		OTU142
		OTU145
		OTU147
		OTU148
		OTU150
		OTU151
		OTU155
		OTU161
		OTU163
		OTU165
		OTU173
		OTU176
		OTU179
		OTU182
		OTU184
		OTU186
		OTU187
		OTU188
		OTU189
		OTU191
		OTU192
		OTU194
		OTU195
		OTU196
		OTU198
		OTU199
		OTU202
		OTU204
		OTU205
		OTU207
		OTU213
		OTU215
		OTU216
		OTU217
		OTU218
		OTU220
		OTU225
		OTU227
		OTU228
		OTU232
		OTU238
		OTU239
		OTU242
		OTU243
		OTU250
		OTU252
		OTU253
		OTU256
		OTU257
		OTU260
		OTU262
		OTU263
		OTU265
		OTU266
		OTU270
		OTU271
		OTU274
		OTU279
		OTU281
		OTU283
		OTU287
		OTU289
		OTU290
		OTU292
		OTU293
		OTU298
		OTU301
		OTU302
		OTU303
		OTU304
		OTU305
		OTU307
		OTU309
		OTU313
		OTU314
		OTU319
		OTU320
		OTU321
		OTU323
		OTU324
		OTU325
		OTU326
		OTU329
		OTU335
		OTU336
		OTU339
		OTU341
		OTU342
		OTU350
		OTU351
		OTU353
		OTU355
		OTU356
		OTU357
		OTU360
		OTU364
		OTU366
		OTU367
		OTU371
		OTU372
		OTU374
		OTU375
		OTU380
		OTU382
		OTU383
		OTU386
		OTU388
		OTU390
		OTU394
		OTU395
		OTU396
		OTU398
		OTU402
		OTU403
		OTU404
		OTU408
		OTU410
		OTU411
		OTU415
		OTU416
		OTU418
		OTU431
		OTU434
		OTU435
		OTU438
		OTU441
		OTU443
		OTU445
		OTU447
		OTU450
		OTU451
		OTU454
		OTU458
		OTU463
		OTU467
		OTU468
		OTU479
		OTU485
		OTU486
		OTU488
		OTU489
		OTU491
		OTU494
		OTU497
		OTU499
		OTU502
		OTU503
		OTU507
		OTU511
		OTU513
		OTU515
		OTU518
		OTU522
		OTU523
		OTU525
		OTU528
		OTU529
		OTU530
		OTU531
		OTU533
		OTU535
		OTU541
		OTU544
		OTU545
		OTU547
		OTU550
		OTU553
		OTU554
		OTU559
		OTU560
		OTU561
		OTU563
		OTU564
		OTU567
