# Supplementary material for: Structure of the Gut and Ovary, with Associated Microbiota Across Life Stages in the Striped Stem Borer Chilo suppressalis (Lepidoptera: Crambidae)
Source: Insects. 2026 Jun 30;17(7):682. doi: 10.3390/insects17070682 (PMC13411576; doi:10.3390/insects17070682)
Supplement: Supplementary file 1 [file insects-17-00682-s001.zip › Table S2B.xls]

AHG & JHG	AHG only	JHG only
OTU5	OTU3	OTU2
OTU6	OTU12	OTU7
OTU9	OTU19	OTU16
OTU17	OTU32	OTU38
OTU25	OTU43	OTU41
OTU26	OTU47	OTU53
OTU40	OTU51	OTU57
OTU44	OTU74	OTU66
OTU46	OTU119	OTU68
OTU49	OTU124	OTU77
OTU52	OTU143	OTU79
OTU55	OTU155	OTU81
OTU62	OTU206	OTU84
OTU63	OTU208	OTU85
OTU70	OTU227	OTU87
OTU92	OTU230	OTU89
OTU104	OTU239	OTU90
OTU107	OTU255	OTU95
OTU127	OTU261	OTU97
OTU140	OTU283	OTU98
OTU142	OTU335	OTU103
OTU146	OTU389	OTU112
OTU157	OTU399	OTU114
OTU188	OTU422	OTU117
OTU191	OTU434	OTU118
OTU193	OTU458	OTU122
OTU199	OTU460	OTU125
OTU212	OTU543	OTU129
OTU223		OTU132
OTU225		OTU133
OTU237		OTU145
OTU244		OTU147
OTU246		OTU148
OTU254		OTU163
OTU258		OTU171
OTU270		OTU173
OTU274		OTU182
OTU281		OTU184
OTU285		OTU189
OTU286		OTU204
OTU289		OTU205
OTU290		OTU215
OTU296		OTU218
OTU303		OTU231
OTU308		OTU232
OTU315		OTU242
OTU320		OTU243
OTU328		OTU256
OTU330		OTU260
OTU332		OTU265
OTU341		OTU266
OTU342		OTU268
OTU347		OTU279
OTU353		OTU287
OTU365		OTU292
OTU375		OTU293
OTU380		OTU295
OTU382		OTU298
OTU392		OTU300
OTU394		OTU302
OTU400		OTU309
OTU404		OTU314
OTU424		OTU319
OTU426		OTU323
OTU432		OTU325
OTU440		OTU329
OTU443		OTU340
OTU454		OTU351
OTU456		OTU356
OTU461		OTU372
OTU470		OTU374
OTU485		OTU379
OTU487		OTU381
OTU490		OTU386
OTU491		OTU395
OTU505		OTU410
OTU524		OTU416
OTU529		OTU421
OTU540		OTU441
OTU547		OTU447
OTU548		OTU450
OTU550		OTU451
OTU556		OTU463
OTU558		OTU467
		OTU479
		OTU486
		OTU488
		OTU494
		OTU496
		OTU497
		OTU499
		OTU500
		OTU507
		OTU508
		OTU511
		OTU513
		OTU515
		OTU520
		OTU522
		OTU525
		OTU535
		OTU538
		OTU539
		OTU552
		OTU560
