# Supplementary material for: Structure of the Gut and Ovary, with Associated Microbiota Across Life Stages in the Striped Stem Borer Chilo suppressalis (Lepidoptera: Crambidae)
Source: Insects. 2026 Jun 30;17(7):682. doi: 10.3390/insects17070682 (PMC13411576; doi:10.3390/insects17070682)
Supplement: Supplementary file 1 [file insects-17-00682-s001.zip › Table S2C.xls]

JEG & JOV	JEG only	JOV only
OTU2	OTU3	OTU11
OTU5	OTU4	OTU16
OTU6	OTU7	OTU18
OTU9	OTU8	OTU20
OTU13	OTU14	OTU27
OTU17	OTU15	OTU32
OTU19	OTU22	OTU34
OTU25	OTU24	OTU45
OTU26	OTU28	OTU48
OTU29	OTU31	OTU57
OTU30	OTU36	OTU58
OTU33	OTU39	OTU61
OTU37	OTU42	OTU64
OTU38	OTU43	OTU66
OTU40	OTU50	OTU67
OTU41	OTU51	OTU70
OTU44	OTU56	OTU83
OTU46	OTU59	OTU96
OTU47	OTU60	OTU99
OTU49	OTU63	OTU122
OTU52	OTU65	OTU136
OTU53	OTU68	OTU141
OTU54	OTU69	OTU160
OTU55	OTU72	OTU170
OTU62	OTU78	OTU171
OTU71	OTU80	OTU181
OTU73	OTU81	OTU187
OTU74	OTU86	OTU190
OTU75	OTU102	OTU192
OTU76	OTU103	OTU202
OTU77	OTU105	OTU206
OTU79	OTU106	OTU211
OTU84	OTU108	OTU218
OTU87	OTU109	OTU230
OTU88	OTU110	OTU231
OTU89	OTU111	OTU245
OTU90	OTU116	OTU248
OTU92	OTU120	OTU259
OTU95	OTU124	OTU264
OTU97	OTU125	OTU267
OTU98	OTU128	OTU268
OTU100	OTU130	OTU269
OTU104	OTU135	OTU275
OTU107	OTU137	OTU276
OTU112	OTU138	OTU282
OTU114	OTU145	OTU293
OTU117	OTU149	OTU295
OTU118	OTU152	OTU297
OTU119	OTU153	OTU298
OTU121	OTU156	OTU302
OTU129	OTU161	OTU304
OTU132	OTU164	OTU317
OTU133	OTU165	OTU319
OTU140	OTU166	OTU320
OTU142	OTU168	OTU327
OTU143	OTU169	OTU331
OTU144	OTU174	OTU332
OTU146	OTU182	OTU340
OTU147	OTU185	OTU343
OTU148	OTU186	OTU347
OTU150	OTU194	OTU355
OTU151	OTU195	OTU358
OTU155	OTU196	OTU378
OTU157	OTU197	OTU383
OTU159	OTU198	OTU389
OTU162	OTU203	OTU406
OTU163	OTU204	OTU417
OTU167	OTU209	OTU423
OTU173	OTU213	OTU430
OTU176	OTU214	OTU439
OTU179	OTU216	OTU444
OTU180	OTU217	OTU449
OTU184	OTU219	OTU452
OTU188	OTU221	OTU454
OTU189	OTU222	OTU457
OTU191	OTU227	OTU459
OTU193	OTU228	OTU471
OTU199	OTU229	OTU473
OTU205	OTU232	OTU481
OTU207	OTU233	OTU483
OTU208	OTU234	OTU490
OTU210	OTU239	OTU499
OTU212	OTU240	OTU500
OTU215	OTU247	OTU509
OTU220	OTU249	OTU513
OTU223	OTU250	OTU514
OTU225	OTU252	OTU515
OTU237	OTU257	OTU518
OTU238	OTU260	OTU519
OTU242	OTU263	OTU520
OTU243	OTU266	OTU528
OTU244	OTU271	OTU536
OTU246	OTU272	OTU538
OTU253	OTU277	OTU541
OTU254	OTU283	OTU562
OTU255	OTU284
OTU256	OTU287
OTU258	OTU288
OTU261	OTU299
OTU262	OTU301
OTU265	OTU305
OTU270	OTU306
OTU274	OTU310
OTU279	OTU311
OTU281	OTU312
OTU285	OTU316
OTU286	OTU318
OTU289	OTU321
OTU290	OTU322
OTU291	OTU325
OTU292	OTU326
OTU294	OTU335
OTU296	OTU337
OTU300	OTU342
OTU303	OTU346
OTU307	OTU348
OTU308	OTU351
OTU309	OTU352
OTU313	OTU353
OTU314	OTU354
OTU315	OTU359
OTU323	OTU360
OTU328	OTU364
OTU329	OTU366
OTU330	OTU367
OTU336	OTU373
OTU338	OTU377
OTU339	OTU379
OTU341	OTU384
OTU345	OTU385
OTU350	OTU386
OTU356	OTU387
OTU363	OTU388
OTU365	OTU391
OTU368	OTU393
OTU370	OTU397
OTU371	OTU398
OTU372	OTU403
OTU374	OTU405
OTU375	OTU407
OTU380	OTU408
OTU381	OTU409
OTU382	OTU410
OTU390	OTU411
OTU392	OTU412
OTU394	OTU413
OTU395	OTU418
OTU396	OTU422
OTU399	OTU425
OTU400	OTU427
OTU401	OTU428
OTU404	OTU429
OTU415	OTU433
OTU416	OTU434
OTU421	OTU436
OTU424	OTU442
OTU426	OTU445
OTU431	OTU447
OTU432	OTU450
OTU435	OTU455
OTU438	OTU466
OTU440	OTU469
OTU441	OTU472
OTU443	OTU475
OTU451	OTU477
OTU456	OTU480
OTU458	OTU484
OTU460	OTU485
OTU461	OTU486
OTU463	OTU489
OTU467	OTU497
OTU468	OTU501
OTU470	OTU502
OTU479	OTU506
OTU482	OTU507
OTU487	OTU516
OTU488	OTU521
OTU491	OTU522
OTU494	OTU523
OTU495	OTU525
OTU503	OTU530
OTU505	OTU533
OTU508	OTU537
OTU511	OTU542
OTU512	OTU543
OTU517	OTU544
OTU524	OTU546
OTU526	OTU549
OTU529	OTU551
OTU535	OTU557
OTU539	OTU561
OTU540	OTU563
OTU547	OTU564
OTU548	OTU566
OTU550	OTU568
OTU552
OTU553
OTU556
OTU558
OTU559
OTU560
OTU567
