# Supplementary material for: Structure of the Gut and Ovary, with Associated Microbiota Across Life Stages in the Striped Stem Borer Chilo suppressalis (Lepidoptera: Crambidae)
Source: Insects. 2026 Jun 30;17(7):682. doi: 10.3390/insects17070682 (PMC13411576; doi:10.3390/insects17070682)
Supplement: Supplementary file 1 [file insects-17-00682-s001.zip › Table S3.xls]

## Sheet: family.percents
OTU ID	AHG1	AHG2	AHG3	AMG1	AMG2	AMG3	JEG1	JEG2	JEG3	JHG1	JHG2	JHG3	JMG1	JMG2	JMG3	JOV1	JOV2	JOV3
Acetobacteraceae	0	0	0	0	0	0	5.25279e-05	0.000314807	0.000152751	2.55115e-05	0	0	0.000274055	0.000232065	0	2.39779e-05	0	0.000532258
Acholeplasmataceae	0	0	0	0	0	0	0	0	0	0	0	0	0	0	0	0	0	0.000308149
Acidaminococcaceae	4.75014e-05	0	0	0	0	0	2.6264e-05	0.000829947	0.000336052	0.000229604	0	0	0.000672679	3.31521e-05	2.61609e-05	2.39779e-05	7.36648e-05	0
Acidimicrobiales Incertae Sedis	0	0	0	0	0	0	0	0	0	0	0	0	0	0	0	0	0	0.000280136
Acidobacteriaceae (Subgroup 1)	0	0	0	0	0	0	0	0.000114475	0	0	0	0	0	0	0	0	0	0
Aerococcaceae	2.37507e-05	0	0	0	0	0	0	0	0	0	3.33344e-05	0	2.4914e-05	6.63042e-05	2.61609e-05	4.79559e-05	2.45549e-05	0
Aeromonadaceae	0	0	2.75984e-05	0	0	0	0	0	0	0.000663299	0.00216674	0	0	0.000165761	0.000235448	2.39779e-05	0	0.000252122
Alcaligenaceae	0	0	0.000248385	0	0.00034458	4.89129e-05	0.00013132	0.000314807	0	2.55115e-05	3.33344e-05	0.00259746	0	0	5.23218e-05	0.000887184	7.36648e-05	0.00238115
Alcanivoracaceae	0	0	0	0	0	0	0	2.86189e-05	0	0	3.33344e-05	2.38299e-05	0	0	0	0	0	0
Anaerolineaceae	0	0	0	0	0	0	0	0.000343426	0	0	0	0	0	0	0	0	0	0
Anaeroplasmataceae	0	0	0	0	0	0	0	8.58566e-05	0	2.55115e-05	0	0	2.4914e-05	0	2.61609e-05	0	2.45549e-05	0
Anaplasmataceae	0	0	0	0	0	0	0	0	0	0	0.000133338	0	0	0	0	0	0	0
Aurantimonadaceae	0	0	0	0	0	0	0.000499015	0.00269017	0.000336052	0	0	0	4.98281e-05	0	0	0	0	5.60271e-05
Bacillaceae	0.100893	0.00312646	0.0148203	0.0116094	0.0038191	0.00479347	0.133972	0.361284	0.480677	0.141512	0.151172	0.0457535	0.179431	0.331322	0.296926	0.238317	0.135298	0.0183489
Bacteria_Unclassified	0	0	0	0	0	0	0	0	0	0	0	2.38299e-05	0	0	0	0	0	0
Bacteroidaceae	0	0	0	0	0	0	2.6264e-05	0.00143094	0.000213851	0.000229604	0.000133338	4.76599e-05	0.000298969	3.31521e-05	7.84827e-05	0	2.45549e-05	0
Bacteroidales S24-7 group	2.37507e-05	0	2.75984e-05	0	0	0	0	0.0019747	0.000305502	0.000153069	0	2.38299e-05	0.0010713	9.94563e-05	5.23218e-05	4.79559e-05	0.000122775	0
Bacteroidetes vadinHA17_norank	0	0	0	0	0	0	0	8.58566e-05	0	0	0	0	0	0	0	0	0	0
Bacteroidia_Unclassified	0	0	0	0	0	0	0	0.000143094	0	0	0	0	2.4914e-05	0	0	0	0	0
Bdellovibrionaceae	0	0	0	0	0	0	0	0	0	0	0	0	0	0	2.61609e-05	0	0	0
Beijerinckiaceae	0	0	0	0	0	0	0	0	0	0	0	0	0	0	7.84827e-05	0	0	0.000308149
Bifidobacteriaceae	0	0	0	0	0	0	0	0	6.11004e-05	0	0	0	9.96562e-05	0	0	4.79559e-05	0	0
Bradyrhizobiaceae	0	2.74251e-05	0	0	2.8715e-05	0	0.00013132	0.00177437	0.000244402	0	0	4.76599e-05	0	0	2.61609e-05	0	0	0.000560271
Brevibacteriaceae	2.37507e-05	2.74251e-05	0	0	0	0	0.00120814	0.00360598	0.000672105	0	0	0	0	0	0	0	0.000392879	0.000252122
Brucellaceae	0	0.000383951	0.000110394	0	0.00097631	7.33694e-05	0.00653972	0.00509416	3.05502e-05	0.000663299	0.00373346	0.000667239	0.000672679	9.94563e-05	0.00143885	0.000455581	4.91099e-05	0.00501443
Burkholderiaceae	0	0	0	0	0	0	0	0	0	0	0	0.00021447	0	0	5.23218e-05	0	0	0.00114856
Burkholderiales_Unclassified	0	0	0	0	0	0	0	0	0	0	0	0	0	0	0	0	0	0.000168081
Caldilineaceae	0	0	0	0	0	0	0	0	0	0	0	0	0	0	0	0	0	0.000168081
Campylobacteraceae	0	0	0	0	0	0	0	0	3.05502e-05	0	0	0	0	0	0	0	0.000122775	0
Carnobacteriaceae	0.0017338	0	0.000331181	0.000231262	8.6145e-05	9.78258e-05	0.00236376	0.00600996	0.00843186	0.00239808	0.00320011	0.000929368	0.00271563	0.00689564	0.00578156	0.00441194	0.00230816	0.000224108
Caulobacteraceae	2.37507e-05	0	0	0	0	2.44565e-05	0.00110309	0.0060672	0.00155806	0.000102046	3.33344e-05	2.38299e-05	7.47421e-05	9.94563e-05	2.61609e-05	4.79559e-05	0.000712093	0.000364176
Chitinophagaceae	0	0	0	0	0	0	5.25279e-05	0.000600996	0	2.55115e-05	0	0.00011915	0	0	2.61609e-05	0	0	0.000252122
Chlamydiaceae	0	0	0	0	0	0	0	0	0	0	0	0	7.47421e-05	0	5.23218e-05	0	0	0
Christensenellaceae	0.000118754	2.74251e-05	0	0	0	0	5.25279e-05	0.00160266	0.00174136	0.000918414	0	2.38299e-05	0.00722507	0.000563586	0.000680183	2.39779e-05	0.00117864	0
Clostridiaceae 1	2.37507e-05	0	0	2.31262e-05	0	0	2.6264e-05	0.000429283	0.000763755	2.55115e-05	3.33344e-05	2.38299e-05	0.000323883	0.000198913	0.000340092	2.39779e-05	0.000392879	2.80136e-05
Clostridiaceae 2	0.000712521	2.74251e-05	5.51968e-05	9.25048e-05	2.8715e-05	0	0.000919238	0.00271879	0.00363547	0.00130109	0.00116671	0.000357449	0.00164433	0.00265217	0.00253761	0.00146265	0.00122775	0.000252122
Comamonadaceae	0.0017813	5.48501e-05	2.75984e-05	0.00018501	5.743e-05	0	0.0246093	0.00766985	0.000427703	0.000229604	0.000866696	0.000977028	0.00012457	6.63042e-05	0.000654022	0.00160652	0.00100675	0.00338964
Coriobacteriaceae	0	0	2.75984e-05	0	0	0	2.6264e-05	0.000944422	0.00134421	5.1023e-05	0	0	0.000847078	0.000232065	7.84827e-05	7.19338e-05	9.82198e-05	0
Corynebacteriaceae	0	0	0	0	0	0	0.000472751	2.86189e-05	0	0	0	0	4.98281e-05	0	0	0	4.91099e-05	2.80136e-05
Coxiellaceae	0	0	0	0	0	0	0	8.58566e-05	0	0	0	0	0	0	0	0	0	0
Cryomorphaceae	0	0	0	0	0	0	0	0	0	0	0	0	0	0	0	0	4.91099e-05	8.40407e-05
Cyanobacteria_norank	4.75014e-05	0	0	0	0	0	7.87919e-05	2.86189e-05	0.00113036	0.000204092	3.33344e-05	0	0.000149484	3.31521e-05	2.61609e-05	2.39779e-05	0.000294659	8.40407e-05
Cytophagaceae	0	0	0	0	0	0	0	0.000887184	0	2.55115e-05	0.000533351	0.000500429	7.47421e-05	6.63042e-05	0.000235448	0	0	0.00137266
Deinococcaceae	0	0	0	2.31262e-05	0	0	0.000367695	0.000686852	0.00146641	0.000204092	0.000133338	0	0.000448453	0.000663042	0.000130804	7.19338e-05	4.91099e-05	0
Demequinaceae	0	0	0	0	0	0	0	0	0	0	0	0	0	0	0	0	0	0.000840407
Dermabacteraceae	0	0	0	0	0	0	0.000341431	0.000486521	0.000244402	0	0	0	0	0	0	7.19338e-05	2.45549e-05	8.40407e-05
Enterobacteriaceae	0.687868	0.830595	0.832699	0.918341	0.951759	0.953606	0.14264	0.00870013	0.00626279	0.649013	0.617754	0.733534	0.552868	0.351213	0.173708	0.43285	0.61876	0.168586
Enterococcaceae	0.105548	0.114856	0.123116	0.0623251	0.0186648	0.0347282	0.0352725	0.104602	0.109981	0.066432	0.0797693	0.155872	0.0534406	0.102142	0.216717	0.0578827	0.103818	0.701712
Erysipelotrichaceae	0	0	0	2.31262e-05	0	0	7.87919e-05	0.00269017	0.00326887	0.000178581	3.33344e-05	0	0.00122079	0.000397825	0.000104644	7.19338e-05	0.000270104	0.000140068
Erythrobacteraceae	0	0	0	0	0	0	0.000420223	0.000171713	3.05502e-05	0	0	0	0	0	0	0	0	0
Eubacteriaceae	0	0	0	0	0	0	0	0	0	0	0	0	2.4914e-05	0	2.61609e-05	0	0	0
Family XII	0	0	0	0	0	0	0.00204859	0.000829947	0.000427703	0	0	2.38299e-05	2.4914e-05	0	2.61609e-05	0	2.45549e-05	5.60271e-05
Family XIII	0	0	2.75984e-05	0	0	0	0	0.000515139	0.000733205	0.000127558	0	0	0.000622851	9.94563e-05	0	0	2.45549e-05	0
Flavobacteriaceae	0.000118754	0.0134657	5.51968e-05	0.000138757	0.0120316	0.000195652	0.151359	0.00128785	0.00103871	0.000459207	0.00156672	0.00224002	0.000274055	0.000198913	0.000627861	0.00230188	0.00132597	0.00366978
FukuN18 freshwater group	0	0	0	0	0	0	0	0	0	0	0	0	0	0	0	0	0	0.000168081
Fusobacteriaceae	0	0	0	0	0	0	5.25279e-05	0	0	0	0	2.38299e-05	0	0	0	0	0	0
GR-WP33-58	0	0	0	0	0	0	2.6264e-05	0.000228951	3.05502e-05	2.55115e-05	0	0	2.4914e-05	0	0	0	4.91099e-05	0
Gemmatimonadaceae	0	0	0	0	0	0	0	0.000658234	0	0	0	0	0	0	0	0	0	0
Geodermatophilaceae	0	0	0	0	0	0	0	0.000343426	0	0	0	0	0	3.31521e-05	0	0	0	0
Haliangiaceae	0	0	0	0	0	0	0	0.000114475	0	0	0	0	0	0	0	0	0	0
Halomonadaceae	0.0436538	0.00170035	0.00372578	0.00187322	0.00223977	0.00339945	0.0166251	0.0890905	0.0504689	0.0435992	0.0419681	0.0164427	0.0268324	0.0313619	0.0874559	0.132934	0.0360958	0.00484635
Helicobacteraceae	0	0	0	0	0	0	2.6264e-05	0.000715471	0	0	0	0	0.000149484	0	0	0	4.91099e-05	0
Hyphomicrobiaceae	0.000166255	0	0	0	0	0	0	0.000457902	0.000274952	0	0	0	0	0	2.61609e-05	0.000311713	4.91099e-05	0.00196095
Intrasporangiaceae	0	0	0	0	0	0	2.6264e-05	0.000457902	9.16506e-05	0	0	0	0	0	0	0	0	0
Kineosporiaceae	0	0	0	0	0	0	0	0.000629615	0	0	0	0	0	0	0	0	0	0
LD29	0	0	0	0	0	0	0	0	0	0	0	0	0	0	0	0	0	8.40407e-05
Lachnospiraceae	0.000237507	0	0.00016559	0	2.8715e-05	0	0.000183848	0.0110469	0.0120368	0.00104597	3.33344e-05	4.76599e-05	0.0149983	0.00215489	0.00143885	0.000167846	0.000810313	0
Lactobacillaceae	0.000190006	0	0.000248385	2.31262e-05	2.8715e-05	0	0.000787919	0.016742	0.0113647	0.00178581	0.000200007	0.00014298	0.015372	0.00261902	0.00298234	0.000527515	0.00162063	0
Lactobacillales_Unclassified	0	0	0	0	0	2.44565e-05	0	0	0	0	0	0	0	0	0	0	0	0
Legionellaceae	0	0	0	0	0	0	0	0	0	0	0	0	0	0	0	0	0	0.000112054
Leuconostocaceae	4.75014e-05	0	0	4.62524e-05	0	0	5.25279e-05	0.000200332	0.000366603	0.000102046	6.66689e-05	2.38299e-05	0.000323883	0.000198913	0.000209287	0.000215801	9.82198e-05	0
Listeriaceae	0.000118754	0	0	0	0	0	0.00026264	0.000600996	0.000458253	0.000306138	0.000133338	7.14898e-05	0.000274055	0.000298369	0.000654022	0.000479559	0.000171885	2.80136e-05
Methylobacteriaceae	0	0	0	0	0	0	0.000525279	0.00927251	0.00161916	0	0	0	0	3.31521e-05	2.61609e-05	2.39779e-05	0	8.40407e-05
Microbacteriaceae	0	0	2.75984e-05	0	0	2.44565e-05	0.00170716	0.00220365	0.000611004	0.000892903	0.00286676	0.00116767	0.000548109	0.000331521	0.00128188	2.39779e-05	4.91099e-05	0.00355772
Micrococcaceae	0.0016863	5.48501e-05	0.000275984	0.000254388	0.00011486	2.44565e-05	0.00349311	0.0059241	0.00607949	0.00158171	0.0010667	0.000428939	0.0024914	0.00570216	0.0028777	0.00268553	0.00122775	0.00187691
Mollicutes RF9_norank	0	0	0	0	0	0	0	0.000543758	0.000274952	5.1023e-05	0	0	0.000298969	0	7.84827e-05	4.79559e-05	7.36648e-05	0
Moraxellaceae	0.000950029	0.00282478	0.00264945	4.62524e-05	0.00637473	4.89129e-05	0.120499	0.0040925	0.00818746	0.00084188	0.00240008	0.00021447	0.00119587	0.00172391	0.00211903	0.00599449	0.00535298	0.000336163
Mycobacteriaceae	0	0	0	0	0	0	7.87919e-05	0.000343426	0	0	3.33344e-05	0	0	0	2.61609e-05	0	0	0
Mycoplasmataceae	0	0	0	0	0	2.44565e-05	0.000105056	0.000343426	6.11004e-05	2.55115e-05	3.33344e-05	0	7.47421e-05	0	0	4.79559e-05	0.000171885	2.80136e-05
NS9 marine group	0	0	0	0	0	0	0	0	0	0	0	0	0	0	0	0	0	2.80136e-05
Nakamurellaceae	0	0	0	0	0	0	0	5.72377e-05	0	0	0	0	0	0	0	0	0	5.60271e-05
Neisseriaceae	0	0	0	0	0	0	0	5.72377e-05	0.000152751	2.55115e-05	0	2.38299e-05	0.000149484	3.31521e-05	2.61609e-05	2.39779e-05	0	0.029022
Nocardiaceae	0	0	2.75984e-05	6.93786e-05	0	0	0.000420223	0.00148818	0.000122201	2.55115e-05	0.000500017	0.000524259	2.4914e-05	9.94563e-05	0.000340092	0	2.45549e-05	0.000308149
Nocardioidaceae	0	0	0	0	0	0	7.87919e-05	0.00311946	9.16506e-05	0	0	0	2.4914e-05	0	2.61609e-05	0	2.45549e-05	0.000168081
Oxalobacteraceae	0	0	0	0	2.8715e-05	0	0	0.00552344	0.000122201	5.1023e-05	3.33344e-05	7.14898e-05	0	3.31521e-05	2.61609e-05	2.39779e-05	0.000245549	0
Paenibacillaceae	0.00135379	5.48501e-05	0.00016559	9.25048e-05	0	9.78258e-05	0.00194353	0.00543758	0.00714875	0.00209194	0.00170006	0.000619579	0.00234192	0.00447553	0.00402878	0.00242177	0.00193984	0.000168081
Pasteurellaceae	0	0	0	0	0	0	0	0	0	0	0	0	0	0	0	0	7.36648e-05	0
Patulibacteraceae	0	0	0	0	0	0	0	0.000486521	0	0	0	0	0	0	0	0	0	0
Peptococcaceae	0	0	0	0	0	0	0	0	0.000122201	0	0	0	0.000149484	0	0	0	4.91099e-05	0
Peptostreptococcaceae	0	0	2.75984e-05	0	0	0	0	0.00025757	0.000794305	0	0	2.38299e-05	0.000548109	0.000165761	0	4.79559e-05	0.000122775	0
Phyllobacteriaceae	2.37507e-05	0	0	0	0	0	0	0	0	0	0	0	0	0	2.61609e-05	0	0	0.000420203
Planococcaceae	0.000831275	0	0.00016559	2.31262e-05	0	0	0.000919238	0.00206056	0.00351327	0.000867391	0.000766692	0.000381279	0.000772335	0.00175706	0.00151733	0.00127083	0.00100675	0.000224108
Porphyromonadaceae	2.37507e-05	0	0	0	0	2.44565e-05	0	0.0015168	0.000274952	0.000280627	0	7.14898e-05	0.00102148	0.000165761	0.000183126	0	0.000294659	0.000616298
Prevotellaceae	2.37507e-05	0	0	0	0	0	0	0.00626753	0.00100816	7.65345e-05	0	0	0.00104639	0.000232065	0.000183126	0	0.000220994	0
Pseudomonadaceae	0.00166255	0.02194	0.00731357	0.000115631	2.8715e-05	7.33694e-05	0.124097	0.0194036	0.0115785	0.00252564	0.00223341	0.000548089	0.00281529	0.0047076	0.00491825	0.0053231	0.00468999	0.000364176
Pseudonocardiaceae	0	0	0	0	0	0	0.000183848	0.00735505	0.000366603	0	0	0	0	0	0	0	0	0
Rhizobiaceae	0	0	0	2.31262e-05	0	0	0.00233749	0.0297922	0.000733205	7.65345e-05	0.000233341	0	0.000149484	9.94563e-05	0.000156965	0	7.36648e-05	0.00235314
Rhizobiales_Unclassified	0	0	0	0	0	0	2.6264e-05	0.000314807	0	0	0	0	0	0	0	0	0	0
Rhodobacteraceae	0	0	0	0	0	0	0.000341431	0.00214641	0.000274952	0.000663299	0.00456682	0.00288342	0.000373711	0.000298369	0.00188358	4.79559e-05	0.000122775	0.00680729
Rhodocyclaceae	2.37507e-05	2.74251e-05	0	0	0	0	0	5.72377e-05	0	0	6.66689e-05	0	0	0	0	2.39779e-05	0	2.80136e-05
Rhodospirillaceae	0	0	0	0	0	0	0	0.000343426	0	0	0	0	0	0	2.61609e-05	0	0	2.80136e-05
Rhodospirillales_Unclassified	0	0	0	0	0	0	0	8.58566e-05	0	0	0	0	0	0	0	0	0	0
Rickettsiaceae	0	0	0	0	0	0	0	0	0	0	0	0	0	0	0	0	0	8.40407e-05
Rickettsiales Incertae Sedis	0	0	0	0	0	0	0	0	0	0	0	0	0	0	0	0	0	0.000196095
Rikenellaceae	0	0	0	0	0	0	0	0.000572377	3.05502e-05	5.1023e-05	0	0	4.98281e-05	0	2.61609e-05	0	0	0
Ruminococcaceae	7.12521e-05	0	8.27952e-05	0	0	0	0.00026264	0.0106176	0.010937	0.00140313	3.33344e-05	0.00014298	0.0209029	0.00185652	0.00251145	0.000239779	0.00201351	0
S0134 terrestrial group	0	0	0	0	0	0	0	0.000114475	0	0	0	0	0	0	0	0	0	0
SHA-109_norank	0	0	0	0	0	0	0	0	0	0	0	0	0	0	7.84827e-05	0	0	0.00210102
Saccharibacteria_Unknown Family	0	0	0	0	0	0	0	0.000114475	6.11004e-05	0	0	0	0	0	2.61609e-05	0	0	0
Saccharibacteria_norank	0	0	0	0	0	0	0	0.000228951	9.16506e-05	0.000306138	0.0029001	0.00126299	0.000473367	0.000762498	0.00162198	2.39779e-05	2.45549e-05	0.00829201
Saprospiraceae	0	0	0	0	0	0	0	0	0	0	0	0	0	0	0	0	0	0.000252122
Sphingobacteriaceae	0	0.0001097	0.000193189	4.62524e-05	0.000143575	7.33694e-05	0.0524228	0.0214641	0.000885956	0	0	4.76599e-05	2.4914e-05	0	5.23218e-05	0.00208608	0.00127686	0.00039219
Sphingomonadaceae	0	0	0	0	2.8715e-05	0	0.000525279	0.00844256	0.000366603	0.000102046	3.33344e-05	0	0.00012457	6.63042e-05	7.84827e-05	4.79559e-05	9.82198e-05	8.40407e-05
Spirochaetaceae	2.37507e-05	0	0	0	0	0	2.6264e-05	0.00163127	0.000305502	0	0	0	0.000971648	3.31521e-05	7.84827e-05	4.79559e-05	0.000122775	0.000840407
Staphylococcaceae	0	0.000713052	0	0.00018501	8.6145e-05	7.33694e-05	0.0224819	0.00392078	0.00131366	0	0	4.76599e-05	0.000174398	0.000132608	0.00028777	7.19338e-05	0.000171885	0.000952461
Streptococcaceae	0.049924	0.00112443	0.00676161	0.00420897	0.00206748	0.00229891	0.0612475	0.185736	0.23762	0.075412	0.0744358	0.0276904	0.0993821	0.142653	0.181478	0.102434	0.072609	0.0167521
Streptomycetaceae	0	0	0	0	0	0	0	0.000629615	3.05502e-05	0	0	0	0	0	0.000104644	0	4.91099e-05	0
Subgroup 3_Unknown Family	0	0	0	0	0	0	0	0.000429283	0	0	0	0	0	0	0	0	0	0
Subgroup 4_Unknown Family	0	0	0	0	0	0	0	2.86189e-05	0	0	0	0	0	0	0	0	0	0.00134465
Subgroup 6_norank	0	0	0	0	0	0	0	5.72377e-05	0	0	0	0	0	0	0	0	0	0
Subgroup 7_norank	0	0	0	0	0	0	0	0.000343426	0	0	0	0	0	0	0	0	2.45549e-05	0
SubsectionI_FamilyI	0	0	0	0	0	0	0	8.58566e-05	0	0	0	0	0	0	0	0	0	0
Syntrophaceae	0	0	0	0	0	0	0	8.58566e-05	0	0	0	0	0	0	0	0	0	0
TM6_norank	0	0	0	0	0	0	0	0	0	0	0	0	0	0	0	0	0	5.60271e-05
Tsukamurellaceae	0	0	0	0	0	0	0	8.58566e-05	3.05502e-05	0.000357161	0.00110004	0.00297874	7.47421e-05	3.31521e-05	0.000104644	0	4.91099e-05	0.000504244
Veillonellaceae	0	0	0.000110394	0	0	0	2.6264e-05	0.00165989	0.00174136	0.000153069	0	0	0.000822164	0.000265217	7.84827e-05	0	0	0
Verrucomicrobiaceae	0	0	0	0	0	0	5.25279e-05	8.58566e-05	0	0	0	0	0	0	7.84827e-05	0	0	0.000308149
Xanthobacteraceae	0	0	0	0	0	0	0	0	0	0	0	0	0	0	2.61609e-05	0	0	5.60271e-05
Xanthomonadaceae	0	0.00885829	0.00648562	0	0.00103374	0.000244565	0.0833355	0.00672543	0.00281062	5.1023e-05	3.33344e-05	9.53198e-05	0.00012457	9.94563e-05	2.61609e-05	0.00160652	0.00103131	0.00316553
