# Supplementary material for: Structure of the Gut and Ovary, with Associated Microbiota Across Life Stages in the Striped Stem Borer Chilo suppressalis (Lepidoptera: Crambidae)
Source: Insects. 2026 Jun 30;17(7):682. doi: 10.3390/insects17070682 (PMC13411576; doi:10.3390/insects17070682)
Supplement: Supplementary file 1 [file insects-17-00682-s001.zip › Table S4.xls]

OTU ID	AHG1	AHG2	AHG3	AMG1	AMG2	AMG3	JEG1	JEG2	JEG3	JHG1	JHG2	JHG3	JMG1	JMG2	JMG3	JOV1	JOV2	JOV3
Acidobacteria	0	0	0	0	0	0	0	0.000973041039437	0	0	0	0	0	0	0	0	2.4554941682e-05	0.00134465081099
Actinobacteria	0.00171005130154	8.22751830623e-05	0.000358779047304	0.000323766795403	0.000114860014358	4.89129105627e-05	0.00803676953381	0.0281895712896	0.00974551675679	0.00290831164855	0.00556685222841	0.00509960918883	0.00416064577209	0.00643150775759	0.00483976455199	0.00290133077569	0.00198895027624	0.00795585063171
Bacteria_Unclassified	0	0	0	0	0	0	0	0	0	0	0	2.38299494805e-05	0	0	0	0	0	0
Bacteroidetes	0.000190005700171	0.0135754052053	0.000275983882541	0.000185009597373	0.0121751615219	0.000293477463376	0.203860801051	0.036231469292	0.00375767574008	0.00130108679014	0.00223340778026	0.0030502335335	0.00388659126015	0.000795650444238	0.00146500981033	0.00443591895456	0.00331491712707	0.00666722693784
Chlamydiae	0	0	0	0	0	0	0	0	0	0	0	0	7.47421396183e-05	0	5.23217789405e-05	0	0	0
Chloroflexi	0	0	0	0	0	0	0	0.000343426249213	0	0	0	0	0	0	0	0	0	0.000168081351374
Cyanobacteria	4.75014250428e-05	0	0	0	0	0	7.87918581747e-05	0.000114475416404	0.00113035774295	0.000204092045513	3.33344444815e-05	0	0.000149484279237	3.31521018433e-05	2.61608894702e-05	2.39779402949e-05	0.000294659300184	8.4040675687e-05
Deinococcus-Thermus	0	0	0	2.31261996716e-05	0	0	0.000367695338148	0.000686852498426	0.00146641004491	0.000204092045513	0.000133337777926	0	0.00044845283771	0.000663042036865	0.000130804447351	7.19338208848e-05	4.9109883364e-05	0
Firmicutes	0.261875356261	0.119929791844	0.146078269029	0.0788834670799	0.0248097631012	0.0421140159945	0.262928430729	0.719792799496	0.897412397275	0.296290627073	0.31277709257	0.232175197789	0.403433155613	0.600948150113	0.718378024853	0.410142668745	0.32525475752	0.73888562064
Fusobacteria	0	0	0	0	0	0	5.25279054498e-05	0	0	0	0	2.38299494805e-05	0	0	0	0	0	0
Gemmatimonadetes	0	0	0	0	0	0	0	0.000772709060729	0	0	0	0	0	0	0	0	0	0
Proteobacteria	0.7361533346	0.866412527768	0.853286968041	0.920584630328	0.962900215363	0.957519137176	0.524491135916	0.209862057123	0.0856933369994	0.698683606306	0.676322544085	0.758364312268	0.586003288654	0.390332847103	0.273119686069	0.582256324182	0.668655616943	0.232708630977
SHA-109	0	0	0	0	0	0	0	0	0	0	0	0	0	0	7.84826684107e-05	0	0	0.00210101689218
Saccharibacteria	0	0	0	0	0	0	0	0.000343426249213	0.000152751046345	0.000306138068269	0.00290009666989	0.00126298732247	0.000473366884249	0.000762498342395	0.00164813603663	2.39779402949e-05	2.4554941682e-05	0.00829201333445
Spirochaetae	2.37507125214e-05	0	0	0	0	0	2.62639527249e-05	0.00163127468376	0.000305502092689	0	0	0	0.000971647815038	3.31521018433e-05	7.84826684107e-05	4.79558805899e-05	0.00012277470841	0.00084040675687
TM6	0	0	0	0	0	0	0	0	0	0	0	0	0	0	0	0	0	5.60271171247e-05
Tenericutes	0	0	0	0	0	2.44564552814e-05	0.0001050558109	0.000973041039437	0.000336052301958	0.000102046022756	3.33344444815e-05	0	0.000398624744631	0	0.000104643557881	9.59117611797e-05	0.000270104358502	0.000336162702748
Verrucomicrobia	0	0	0	0	0	0	5.25279054498e-05	8.58565623032e-05	0	0	0	0	0	0	7.84826684107e-05	0	0	0.000560271171247
