# Supplementary material for: Structure of the Gut and Ovary, with Associated Microbiota Across Life Stages in the Striped Stem Borer Chilo suppressalis (Lepidoptera: Crambidae)
Source: Insects. 2026 Jun 30;17(7):682. doi: 10.3390/insects17070682 (PMC13411576; doi:10.3390/insects17070682)
Supplement: Supplementary file 1 [file insects-17-00682-s001.zip › Table S5.xls]

OTU ID	AHG1	AHG2	AHG3	AMG1	AMG2	AMG3	JEG1	JEG2	JEG3	JHG1	JHG2	JHG3	JMG1	JMG2	JMG3	JOV1	JOV2	JOV3
Acetobacter	0	0	0	0	0	0	5.25279054498e-05	0.000114475416404	0.000152751046345	0	0	0	0.000274054511934	0.000232064712903	0	2.39779402949e-05	0	0
Acholeplasma	0	0	0	0	0	0	0	0	0	0	0	0	0	0	0	0	0	0.000308149144186
Achromobacter	0	0	0	0	0	0	0.000131319763624	5.72377082022e-05	0	0	0	0	0	0	5.23217789405e-05	0.000191823522359	0	0.000140067792812
Acidovorax	4.75014250428e-05	0	0	0	0	0	7.87918581747e-05	2.86188541011e-05	0.000122200837076	0	0	0	2.49140465394e-05	0	0	0	0	0
Acinetobacter	0.000498764962949	0.00282478128514	0.00259424849589	2.31261996716e-05	0.00637473079684	2.44564552814e-05	0.119737360473	0.0025184591609	0.00583508997037	0.000153069034134	0.00150005000167	0.000119149747403	0.000249140465394	0.000265216814746	0.000287769784173	0.00515525716341	0.00446899938613	0.000280135585623
Actinobacillus	0	0	0	0	0	0	0	0	0	0	0	0	0	0	0	0	7.3664825046e-05	0
Aerococcaceae_uncultured	2.37507125214e-05	0	0	0	0	0	0	0	0	0	3.33344444815e-05	0	0	3.31521018433e-05	0	2.39779402949e-05	2.4554941682e-05	0
Aeromicrobium	0	0	0	0	0	0	7.87918581747e-05	0.00131646728865	3.05502092689e-05	0	0	0	0	0	0	0	2.4554941682e-05	0.000140067792812
Aeromonas	0	0	2.75983882541e-05	0	0	0	0	0	0	0.000663299147916	0.0021667388913	0	0	0.000165760509216	0.000235448005232	2.39779402949e-05	0	0.000252122027061
Alcaligenes	0	0	0.000248385494287	0	0.000344580043073	4.89129105627e-05	0	0	0	0	3.33344444815e-05	2.38299494805e-05	0	0	0	0.000695360268553	7.3664825046e-05	0.000504244054122
Alcanivorax	0	0	0	0	0	0	0	2.86188541011e-05	0	0	3.33344444815e-05	2.38299494805e-05	0	0	0	0	0	0
Alkaliphilus	0.000712521375641	2.74250610208e-05	5.51967765083e-05	9.25047986864e-05	2.87150035894e-05	0	0.000919238345371	0.0027187911396	0.003635474903	0.00130108679014	0.00116670555685	0.000357449242208	0.0016443270716	0.00265216814746	0.00253760627861	0.00146265435799	0.0012277470841	0.000252122027061
Alloprevotella	0	0	0	0	0	0	0	0.000343426249213	0.000519353557572	5.10230113781e-05	0	0	0.000274054511934	0.000132608407373	7.84826684107e-05	0	0	0
Anaerofustis	0	0	0	0	0	0	0	0	0	0	0	0	2.49140465394e-05	0	2.61608894702e-05	0	0	0
Anaerolinea	0	0	0	0	0	0	0	5.72377082022e-05	0	0	0	0	0	0	0	0	0	0
Anaerolineaceae_uncultured	0	0	0	0	0	0	0	0.000286188541011	0	0	0	0	0	0	0	0	0	0
Anaeroplasma	0	0	0	0	0	0	0	8.58565623032e-05	0	2.55115056891e-05	0	0	2.49140465394e-05	0	2.61608894702e-05	0	2.4554941682e-05	0
Anaerotruncus	0	0	0	0	0	0	0	0.000228950832809	6.11004185379e-05	0	0	0	7.47421396183e-05	0	0	0	2.4554941682e-05	0
Anaerovibrio	0	0	0	0	0	0	0	0.000286188541011	0	0	0	0	9.96561861578e-05	0	0	0	0	0
Aquabacterium	4.75014250428e-05	0	0	0	0	0	0	0.000772709060729	0	7.65345170672e-05	0	2.38299494805e-05	7.47421396183e-05	0	0	0	0.000171884591774	0
Aquicella	0	0	0	0	0	0	0	8.58565623032e-05	0	0	0	0	0	0	0	0	0	0
Arthrobacter	0.00142504275128	2.74250610208e-05	0.000248385494287	0.000254388196388	8.61450107681e-05	2.44564552814e-05	0.00338804990151	0.00560929540381	0.0058961903889	0.00135210980152	0.000833361112037	0.000405109141169	0.00209277990931	0.00540379260045	0.00266841072596	0.00222994844743	0.00100675260896	0.00187690842368
Asaia	0	0	0	0	0	0	0	0.000200331978708	0	0	0	0	0	0	0	0	0	0
Asticcacaulis	0	0	0	0	0	0	0	0	0	0	0	0	0	0	0	0	0	0.000168081351374
Atopobium	0	0	0	0	0	0	0	5.72377082022e-05	0.000397152720496	0	0	0	0.000124570232697	0.000165760509216	0	0	0	0
Aureimonas	0	0	0	0	0	0	0.000499015101773	0.0026901722855	0.000336052301958	0	0	0	4.98280930789e-05	0	0	0	0	5.60271171247e-05
Azospirillum	0	0	0	0	0	0	0	0	0	0	0	0	0	0	0	0	0	2.80135585623e-05
Bacillus	0.100893026791	0.00312645695637	0.0148203344925	0.0116093522351	0.00381909547739	0.00479346523515	0.13397242285	0.361284414172	0.480676992637	0.141512322057	0.151171705724	0.0457535030026	0.179430963177	0.331322105822	0.296926095487	0.238316748591	0.135297728668	0.0183488808583
Bacteria_Unclassified	0	0	0	0	0	0	0	0	0	0	0	2.38299494805e-05	0	0	0	0	0	0
Bacteroidales S24-7 group_norank	2.37507125214e-05	0	2.75983882541e-05	0	0	0	0	0.00197470093297	0.000305502092689	0.000153069034134	0	2.38299494805e-05	0.0010713040012	9.94563055298e-05	5.23217789405e-05	4.79558805899e-05	0.00012277470841	0
Bacteroides	0	0	0	0	0	0	2.62639527249e-05	0.00143094270505	0.000213851464883	0.000229603551202	0.000133337777926	4.7659898961e-05	0.000298968558473	3.31521018433e-05	7.84826684107e-05	0	2.4554941682e-05	0
Bacteroidetes vadinHA17_norank	0	0	0	0	0	0	0	8.58565623032e-05	0	0	0	0	0	0	0	0	0	0
Bacteroidia_Unclassified	0	0	0	0	0	0	0	0.000143094270505	0	0	0	0	2.49140465394e-05	0	0	0	0	0
Bdellovibrio	0	0	0	0	0	0	0	0	0	0	0	0	0	0	2.61608894702e-05	0	0	0
Bifidobacterium	0	0	0	0	0	0	0	0	6.11004185379e-05	0	0	0	9.96561861578e-05	0	0	0	0	0
Blastocatella	0	0	0	0	0	0	0	2.86188541011e-05	0	0	0	0	0	0	0	0	0	0.00134465081099
Blautia	0	0	0	0	0	0	5.25279054498e-05	0.00174575010017	0.00317722176397	0.000153069034134	0	0	0.00109621804774	0.000464129425806	0.000156965336821	9.59117611797e-05	2.4554941682e-05	0
Borrelia	0	0	0	0	0	0	0	0	0	0	0	0	0	0	0	0	0	0.00084040675687
Bosea	0	0	0	0	2.87150035894e-05	0	0.000131319763624	0.00137370499685	0.000244401674151	0	0	4.7659898961e-05	0	0	2.61608894702e-05	0	0	0.000448216936998
Brachybacterium	0	0	0	0	0	0	0.000341431385424	0.000486520519718	0.000244401674151	0	0	0	0	0	0	7.19338208848e-05	2.4554941682e-05	8.4040675687e-05
Bradyrhizobiaceae_uncultured	0	0	0	0	0	0	0	2.86188541011e-05	0	0	0	0	0	0	0	0	0	5.60271171247e-05
Brevibacillus	0	0	0	0	0	0	2.62639527249e-05	0.000143094270505	0.000152751046345	2.55115056891e-05	0	0	4.98280930789e-05	6.63042036865e-05	0.000183126226292	7.19338208848e-05	4.9109883364e-05	0
Brevibacterium	2.37507125214e-05	2.74250610208e-05	0	0	0	0	0.00120814182534	0.00360597561674	0.000672104603917	0	0	0	0	0	0	0	0.000392879066912	0.000252122027061
Brevundimonas	2.37507125214e-05	0	0	0	0	2.44564552814e-05	0.000866710439921	0.00600995936123	0.00155806067272	0.000102046022756	3.33344444815e-05	2.38299494805e-05	7.47421396183e-05	9.94563055298e-05	2.61608894702e-05	4.79558805899e-05	0.000712093308778	0.000140067792812
Brochothrix	0.000118753562607	0	0	0	0	0	0.000262639527249	0.000600995936123	0.000458253139034	0.000306138068269	0.000133337777926	7.14898484415e-05	0.000274054511934	0.000298368916589	0.000654022236756	0.000479558805899	0.000171884591774	2.80135585623e-05
Bryobacter	0	0	0	0	0	0	0	0.000114475416404	0	0	0	0	0	0	0	0	0	0
Burkholderia	0	0	0	0	0	0	0	0	0	0	0	0.000214469545325	0	0	5.23217789405e-05	0	0	0.00114855590106
Burkholderiales_Unclassified	0	0	0	0	0	0	0	0	0	0	0	0	0	0	0	0	0	0.000168081351374
Caldilineaceae_uncultured	0	0	0	0	0	0	0	0	0	0	0	0	0	0	0	0	0	0.000168081351374
Camelimonas	0	0	0	0	0	0	0	0	0	0	0	0	0	0	0	0	0	0.000112054234249
Campylobacter	0	0	0	0	0	0	0	0	3.05502092689e-05	0	0	0	0	0	0	0	0.00012277470841	0
Candidatus Hepatincola	0	0	0	0	0	0	0	0	0	0	0	0	0	0	0	0	0	2.80135585623e-05
Candidatus Koribacter	0	0	0	0	0	0	0	0.000114475416404	0	0	0	0	0	0	0	0	0	0
Candidatus Microthrix	0	0	0	0	0	0	0	0	0	0	0	0	0	0	0	0	0	0.000280135585623
Candidatus Odyssella	0	0	0	0	0	0	0	0	0	0	0	0	0	0	0	0	0	0.000168081351374
Candidatus Saccharimonas	0	0	0	0	0	0	0	0.000114475416404	6.11004185379e-05	0	0	0	0	0	2.61608894702e-05	0	0	0
Candidatus Soleaferrea	0	0	0	0	0	0	0	0.00025756968691	3.05502092689e-05	0	0	2.38299494805e-05	0.000174398325776	0	0	2.39779402949e-05	0	0
Candidatus Solibacter	0	0	0	0	0	0	0	0.000314807395112	0	0	0	0	0	0	0	0	0	0
Carnobacterium	0.00173380201406	0	0.00033118065905	0.000231261996716	8.61450107681e-05	9.78258211255e-05	0.00236375574524	0.00600995936123	0.00843185775823	0.00239808153477	0.00320010667022	0.00092936802974	0.0027156310728	0.0068956371834	0.00578155657292	0.00441194101427	0.00230816451811	0.000224108468499
Catenibacterium	0	0	0	0	0	0	2.62639527249e-05	0.000973041039437	0.000824855650261	0	0	0	7.47421396183e-05	6.63042036865e-05	0	4.79558805899e-05	4.9109883364e-05	0
Caulobacteraceae_Unclassified	0	0	0	0	0	0	0.000236375574524	5.72377082022e-05	0	0	0	0	0	0	0	0	0	5.60271171247e-05
Cetobacterium	0	0	0	0	0	0	5.25279054498e-05	0	0	0	0	0	0	0	0	0	0	0
Chelatococcus	0	0	0	0	0	0	0	0	0	0	0	0	0	0	7.84826684107e-05	0	0	0.000196094909936
Chitinophaga	0	0	0	0	0	0	0	0	0	2.55115056891e-05	0	0	0	0	0	0	0	0
Chitinophagaceae_Unclassified	0	0	0	0	0	0	0	0	0	0	0	0	0	0	0	0	0	2.80135585623e-05
Chlamydia	0	0	0	0	0	0	0	0	0	0	0	0	7.47421396183e-05	0	5.23217789405e-05	0	0	0
Christensenellaceae R-7 group	0.000118753562607	2.74250610208e-05	0	0	0	0	5.25279054498e-05	0.00160265582966	0.00174136192833	0.000918414204806	0	2.38299494805e-05	0.00715033135682	0.000563585731335	0.000680183126226	2.39779402949e-05	0.00117863720074	0
Christensenellaceae_uncultured	0	0	0	0	0	0	0	0	0	0	0	0	7.47421396183e-05	0	0	0	0	0
Chryseobacterium	0	2.74250610208e-05	0	9.25047986864e-05	5.74300071788e-05	0	0.0341431385424	0.000715471352527	0.000397152720496	0.000127557528445	0.000966698889963	0.000738728433896	4.98280930789e-05	0	0.000130804447351	2.39779402949e-05	0.000466543891958	0.00128862369387
Citrobacter	0.0442950788524	0.0635987165071	0.0436882486063	0.048380009713	0.0067480258435	0.0121059453643	0.00170715692712	0.000171713124606	0.000397152720496	0.313868054493	0.372279075969	0.538294728815	0.00550600428522	0.00454183795253	0.00910398953564	0.0233065579667	0.00260282381829	0.0805389808667
Clostridium sensu stricto 1	2.37507125214e-05	0	0	0	0	0	2.62639527249e-05	0.000200331978708	0.000702654813185	2.55115056891e-05	3.33344444815e-05	2.38299494805e-05	0.000298968558473	0.00019891261106	0.000183126226292	0	0.000319214241866	2.80135585623e-05
Clostridium sensu stricto 18	0	0	0	2.31261996716e-05	0	0	0	8.58565623032e-05	0	0	0	0	0	0	0.000104643557881	2.39779402949e-05	0	0
Clostridium sensu stricto 5	0	0	0	0	0	0	0	5.72377082022e-05	0	0	0	0	0	0	0	0	2.4554941682e-05	0
Clostridium sensu stricto 6	0	0	0	0	0	0	0	8.58565623032e-05	6.11004185379e-05	0	0	0	2.49140465394e-05	0	5.23217789405e-05	0	4.9109883364e-05	0
Collinsella	0	0	0	0	0	0	2.62639527249e-05	0.000744090206628	0.000824855650261	5.10230113781e-05	0	0	0.000622851163486	6.63042036865e-05	7.84826684107e-05	4.79558805899e-05	9.82197667281e-05	0
Comamonadaceae_Unclassified	0	0	0	4.62523993432e-05	0	0	2.62639527249e-05	0.000228950832809	3.05502092689e-05	0.000102046022756	0.000733357778593	0.000786388332857	0	0	7.84826684107e-05	0.000191823522359	0.000171884591774	0.00254923382917
Comamonas	0.00168630058902	5.48501220415e-05	0	0.00013875719803	5.74300071788e-05	0	0.00822061720289	0.00506553717589	0.000152751046345	5.10230113781e-05	0.000133337777926	0.000119149747403	2.49140465394e-05	6.63042036865e-05	0.000575539568345	0.00139072053711	0.000392879066912	0.000504244054122
Coprococcus 1	0	0	0	0	0	0	0	0.000114475416404	6.11004185379e-05	7.65345170672e-05	0	0	0.000473366884249	3.31521018433e-05	2.61608894702e-05	0	9.82197667281e-05	0
Coprococcus 3	0	0	5.51967765083e-05	0	0	0	2.62639527249e-05	0.00117337301814	0.00164971130052	7.65345170672e-05	3.33344444815e-05	2.38299494805e-05	0.000398624744631	0.000232064712903	5.23217789405e-05	0	4.9109883364e-05	0
Coriobacteriaceae_uncultured	0	0	0	0	0	0	0	0.000143094270505	0	0	0	0	7.47421396183e-05	0	0	2.39779402949e-05	0	0
Corynebacterium 1	0	0	0	0	0	0	0.000472751149048	2.86188541011e-05	0	0	0	0	4.98280930789e-05	0	0	0	4.9109883364e-05	2.80135585623e-05
Cyanobacteria_norank	4.75014250428e-05	0	0	0	0	0	7.87918581747e-05	2.86188541011e-05	0.00113035774295	0.000204092045513	3.33344444815e-05	0	0.000149484279237	3.31521018433e-05	2.61608894702e-05	2.39779402949e-05	0.000294659300184	8.4040675687e-05
Cytophaga	0	0	0	0	0	0	0	0	0	0	0	0	0	0	2.61608894702e-05	0	0	0.000448216936998
Deinococcus	0	0	0	2.31261996716e-05	0	0	0.000367695338148	0.000686852498426	0.00146641004491	0.000204092045513	0.000133337777926	0	0.00044845283771	0.000663042036865	0.000130804447351	7.19338208848e-05	4.9109883364e-05	0
Delftia	0	0	2.75983882541e-05	0	0	0	0.0162836506894	0.000944422185336	0.000122200837076	0	0	0	0	0	0	2.39779402949e-05	0.000270104358502	0
Demequina	0	0	0	0	0	0	0	0	0	0	0	0	0	0	0	0	0	0.000756366081183
Demequinaceae_Unclassified	0	0	0	0	0	0	0	0	0	0	0	0	0	0	0	0	0	8.4040675687e-05
Devosia	0	0	0	0	0	0	0	0.000200331978708	0	0	0	0	0	0	2.61608894702e-05	0	0	0.00196094909936
Dialister	0	0	0.000110393553017	0	0	0	2.62639527249e-05	0.000829946768931	0.00149696025418	2.55115056891e-05	0	0	0.000473366884249	0.000265216814746	5.23217789405e-05	0	0	0
Dokdonella	0	0	0	0	0	0	0	0	0	0	0	0	0	0	0	0	0	8.4040675687e-05
Dorea	4.75014250428e-05	0	0	0	0	0	0	0.000686852498426	0.00131365899856	0	0	0	0.000224226418855	0.000132608407373	5.23217789405e-05	0	2.4554941682e-05	0
Dyadobacter	0	0	0	0	0	0	0	0.000829946768931	0	0	3.33344444815e-05	0	0	0	0	0	0	0.000224108468499
Dysgonomonas	0	0	0	0	0	0	0	0	0	0	0	7.14898484415e-05	0	0	0	0	0	0.000616298288372
Eisenbergiella	0	0	0	0	0	0	2.62639527249e-05	0.000171713124606	0	0	0	0	0	3.31521018433e-05	0	0	0	0
Elizabethkingia	0	0.0115185256287	2.75983882541e-05	2.31261996716e-05	0.000947595118449	0	0.112330925804	5.72377082022e-05	0.000336052301958	0.000229603551202	0.000266675555852	9.5319797922e-05	4.98280930789e-05	0	0.000104643557881	0.000599448507373	0.00049109883364	8.4040675687e-05
Empedobacter	2.37507125214e-05	0.00117927762389	0	0	0	7.33693658441e-05	0.00483256730138	8.58565623032e-05	0.000152751046345	5.10230113781e-05	0.000166672222407	0.00133447717091	7.47421396183e-05	0	0.000235448005232	0.000887183790912	9.82197667281e-05	0.00187690842368
Emticicia	0	0	0	0	0	0	0	0	0	0	0	0	0	0	0	0	0	2.80135585623e-05
Enterobacteriaceae_Unclassified	2.37507125214e-05	2.74250610208e-05	2.75983882541e-05	4.62523993432e-05	2.87150035894e-05	0.000122282276407	0	2.86188541011e-05	0	7.65345170672e-05	3.33344444815e-05	2.38299494805e-05	2.49140465394e-05	0	5.23217789405e-05	0	0	0.000168081351374
Enterococcus	0.105263157895	0.114389929518	0.122233261578	0.0621632247173	0.0182627422828	0.03389664702	0.0352724885095	0.104601911739	0.109980753368	0.0664319608143	0.0797026567552	0.154751691926	0.0534406298271	0.102141625779	0.216507521256	0.0567797626184	0.102713321056	0.693195506625
Erysipelothrix	0	0	0	0	0	0	0	0	0	0	0	0	0	0	0	0	0	0.000140067792812
Erysipelotrichaceae UCG-001	0	0	0	0	0	0	2.62639527249e-05	0.000715471352527	0.000672104603917	2.55115056891e-05	0	0	0.000348796651552	0.000232064712903	2.61608894702e-05	0	0	0
Erysipelotrichaceae UCG-002	0	0	0	0	0	0	0	0	9.16506278068e-05	0	0	0	2.49140465394e-05	0	0	0	0	0
Erysipelotrichaceae UCG-004	0	0	0	0	0	0	0	2.86188541011e-05	0	0	0	0	0	0	5.23217789405e-05	0	0	0
Erysipelotrichaceae_uncultured	0	0	0	0	0	0	0	0.000114475416404	0.000183301255614	5.10230113781e-05	0	0	0.000348796651552	0	0	0	9.82197667281e-05	0
Erythrobacteraceae_Unclassified	0	0	0	0	0	0	0.000420223243598	0.000171713124606	3.05502092689e-05	0	0	0	0	0	0	0	0	0
Escherichia-Shigella	4.75014250428e-05	0	0	0	0	0	2.62639527249e-05	0.000228950832809	0	5.10230113781e-05	0	0	0.000199312372316	3.31521018433e-05	0.000104643557881	0	0.000171884591774	0
Exiguobacterium	0	0	0	0	0	0	0.00204858831254	0.000829946768931	0.000427702929765	0	0	2.38299494805e-05	2.49140465394e-05	0	2.61608894702e-05	0	2.4554941682e-05	5.60271171247e-05
Facklamia	0	0	0	0	0	0	0	0	0	0	0	0	2.49140465394e-05	3.31521018433e-05	2.61608894702e-05	2.39779402949e-05	0	0
Faecalibacterium	0	0	2.75983882541e-05	0	0	0	0	0.000600995936123	0.00027495188342	0	0	0	0.000473366884249	0	0.000104643557881	0	9.82197667281e-05	0
Family XIII AD3011 group	0	0	0	0	0	0	0	0.000200331978708	9.16506278068e-05	0.000102046022756	0	0	0.000348796651552	9.94563055298e-05	0	0	0	0
Flavisolibacter	0	0	0	0	0	0	0	0.000572377082022	0	0	0	0	0	0	0	0	0	0
Flavobacteriaceae_Unclassified	0	0	0	0	0	0	0	0	0	0	0	7.14898484415e-05	0	0	0	0	0	0.000196094909936
Flavobacterium	2.37507125214e-05	0.000740476647561	2.75983882541e-05	2.31261996716e-05	0	2.44564552814e-05	5.25279054498e-05	0.000171713124606	3.05502092689e-05	0	3.33344444815e-05	0	0	0	2.61608894702e-05	0.000239779402949	0	0.000224108468499
Fluviicola	0	0	0	0	0	0	0	0	0	0	0	0	0	0	0	0	4.9109883364e-05	8.4040675687e-05
FukuN18 freshwater group_norank	0	0	0	0	0	0	0	0	0	0	0	0	0	0	0	0	0	0.000168081351374
Fusobacterium	0	0	0	0	0	0	0	0	0	0	0	2.38299494805e-05	0	0	0	0	0	0
GR-WP33-58_norank	0	0	0	0	0	0	2.62639527249e-05	0.000228950832809	3.05502092689e-05	2.55115056891e-05	0	0	2.49140465394e-05	0	0	0	4.9109883364e-05	0
Gemmatimonadaceae_uncultured	0	0	0	0	0	0	0	0.000171713124606	0	0	0	0	0	0	0	0	0	0
Gemmatimonas	0	0	0	0	0	0	0	0.000486520519718	0	0	0	0	0	0	0	0	0	0
Gloeocalita	0	0	0	0	0	0	0	8.58565623032e-05	0	0	0	0	0	0	0	0	0	0
Gordonia	0	0	2.75983882541e-05	6.93785990148e-05	0	0	0.000183847669074	0.000429282811516	3.05502092689e-05	2.55115056891e-05	0.000500016667222	0.000524258888571	2.49140465394e-05	9.94563055298e-05	0.000340091563113	0	2.4554941682e-05	0.000308149144186
Haliangium	0	0	0	0	0	0	0	0.000114475416404	0	0	0	0	0	0	0	0	0	0
Halomonas	0.0436538096143	0.00170035378329	0.00372578241431	0.0018732221734	0.00223977027997	0.00339944728411	0.0166250820749	0.0890904928167	0.0504689457123	0.0435991632226	0.0419680656022	0.0164426651415	0.026832428123	0.0313618883437	0.087455853499	0.132933700995	0.0360957642726	0.00484634563129
Helicobacter	0	0	0	0	0	0	2.62639527249e-05	0.000715471352527	0	0	0	0	0.000149484279237	0	0	0	4.9109883364e-05	0
Herminiimonas	0	0	0	0	0	0	0	0	0	0	0	0	0	0	0	2.39779402949e-05	0	0
Holdemanella	0	0	0	0	0	0	0	0.000457901665617	0.000947056487337	5.10230113781e-05	0	0	0.000249140465394	6.63042036865e-05	0	2.39779402949e-05	2.4554941682e-05	0
Howardella	0	0	0	0	0	0	0	0	6.11004185379e-05	0	0	0	0	0	0	0	0	0
Hydrogenophaga	0	0	0	0	0	0	0	0	0	0	0	0	0	0	0	0	0	2.80135585623e-05
Incertae Sedis	0	0	0	0	0	0	0	2.86188541011e-05	0.000183301255614	0	0	0	7.47421396183e-05	0	0	0	0	0
Kaistia	0	0	0	0	0	0	0	2.86188541011e-05	6.11004185379e-05	0	3.33344444815e-05	0	0	0	2.61608894702e-05	0	0	0.000588284729809
Kerstersia	0	0	0	0	0	0	0	0	0	2.55115056891e-05	0	0.00257363454389	0	0	0	0	0	0.00142869148668
Ketogulonicigenium	0	0	0	0	0	0	0	0	0	5.10230113781e-05	0.000200006666889	7.14898484415e-05	0	0	5.23217789405e-05	0	0	0.00299745076617
Kineococcus	0	0	0	0	0	0	0	0.000629614790224	0	0	0	0	0	0	0	0	0	0
Klebsiella	0.50847900437	0.689191783452	0.73047414031	0.591036285007	0.876267049533	0.79962826188	0.0359816152331	0.00311945509702	0.00351327406593	0.334200724527	0.244474815827	0.191807263369	0.547062633913	0.346605224771	0.160575539568	0.195444191344	0.365721301412	0.0595848390621
Knoellia	0	0	0	0	0	0	2.62639527249e-05	0.000457901665617	9.16506278068e-05	0	0	0	0	0	0	0	0	0
Koukoulia	0	0	0	0	0	0	0	0	0	0	0	2.38299494805e-05	2.49140465394e-05	0	0	0	0	0.00249320671205
LD29_norank	0	0	0	0	0	0	0	0	0	0	0	0	0	0	0	0	0	8.4040675687e-05
Lachnoclostridium	0	0	2.75983882541e-05	0	0	0	0	8.58565623032e-05	0.000305502092689	0	0	0	0.000348796651552	0	0	0	0	0
Lachnospira	0	0	0	0	0	0	0	0.00025756968691	0.000152751046345	2.55115056891e-05	0	0	0.000298968558473	0.000132608407373	5.23217789405e-05	0	9.82197667281e-05	0
Lachnospiraceae AC2044 group	0	0	0	0	0	0	0	0.000114475416404	0.000397152720496	7.65345170672e-05	0	0	0.00042353879117	0	7.84826684107e-05	0	0	0
Lachnospiraceae FCS020 group	0	0	0	0	0	0	0	5.72377082022e-05	3.05502092689e-05	0	0	0	0	3.31521018433e-05	0	0	0	0
Lachnospiraceae ND3007 group	0	0	0	0	0	0	0	0.000171713124606	3.05502092689e-05	0	0	0	2.49140465394e-05	3.31521018433e-05	0	0	0	0
Lachnospiraceae NK4A136 group	0	0	0	0	0	0	0	0.00100165989354	6.11004185379e-05	0.000204092045513	0	2.38299494805e-05	0.00044845283771	0	2.61608894702e-05	7.19338208848e-05	0.000147329650092	0
Lachnospiraceae UCG-010	0	0	0	0	0	0	0	5.72377082022e-05	0	0	0	0	0	0	0	0	0	0
Lachnospiraceae XPB1014 group	0	0	0	0	0	0	0	0.00100165989354	9.16506278068e-05	7.65345170672e-05	0	0	0.000747421396183	6.63042036865e-05	0.000209287115762	0	0	0
Lachnospiraceae_Unclassified	7.12521375641e-05	0	0	0	0	0	2.62639527249e-05	0.00120199187225	0.00058045397611	5.10230113781e-05	0	0	0.00174398325776	0.000331521018433	0.000104643557881	0	0.000270104358502	0
Lachnospiraceae_norank	0	0	0	0	0	0	0	8.58565623032e-05	0	0	0	0	0	0	0	0	0	0
Lactobacillales_Unclassified	0	0	0	0	0	2.44564552814e-05	0	0	0	0	0	0	0	0	0	0	0	0
Lactobacillus	0.000190005700171	0	0.000248385494287	2.31261996716e-05	2.87150035894e-05	0	0.000787918581747	0.0167420296491	0.011364677848	0.00178580539823	0.000200006666889	0.000142979696883	0.0153719667148	0.00261901604562	0.00298234139961	0.000527514686488	0.00162062615101	0
Lactococcus	0.0493302299069	0.00112442750185	0.00676160512226	0.00413958974122	0.00203876525485	0.0022255374306	0.0604070912672	0.180842539065	0.234075703419	0.0742895045666	0.073802460082	0.0274521018015	0.0960685634561	0.140399151306	0.180143884892	0.101162930104	0.071430325353	0.0167240944617
Lampropedia	0	0	0	0	0	0	0	0	0	0	0	4.7659898961e-05	0	0	0	0	0	0.000224108468499
Larkinella	0	0	0	0	0	0	0	5.72377082022e-05	0	0	0	0	0	0	0	0	0	0
Leadbetterella	0	0	0	0	0	0	0	0	0	2.55115056891e-05	0.000500016667222	0.000500428939091	7.47421396183e-05	6.63042036865e-05	0.000209287115762	0	0	0.000616298288372
Leeia	0	0	0	0	0	0	0	5.72377082022e-05	9.16506278068e-05	0	0	0	0.000149484279237	0	2.61608894702e-05	0	0	0
Legionella	0	0	0	0	0	0	0	0	0	0	0	0	0	0	0	0	0	0.000112054234249
Leucobacter	0	0	0	0	0	0	0.000183847669074	0.000228950832809	0	0	0	0.000166809646364	2.49140465394e-05	0	7.84826684107e-05	0	0	0.000252122027061
Leuconostoc	4.75014250428e-05	0	0	4.62523993432e-05	0	0	2.62639527249e-05	0.000114475416404	0.000305502092689	7.65345170672e-05	6.6668888963e-05	2.38299494805e-05	0.000249140465394	0.000165760509216	0.000209287115762	0.000215801462654	9.82197667281e-05	0
Luteimonas	0	0	0	0	0	0	5.25279054498e-05	0.00200331978708	0	0	0	0	0	0	0	0	0	0
Luteolibacter	0	0	0	0	0	0	5.25279054498e-05	8.58565623032e-05	0	0	0	0	0	0	0	0	0	0
Lysinibacillus	0.000617518525556	0	8.27951647624e-05	0	0	0	0.000630334865397	0.00163127468376	0.00238291632298	0.000561253125159	0.000533351111704	0.000262129444286	0.000573023070407	0.00119347566636	0.000994113799869	0.000887183790912	0.000662983425414	0.000224108468499
Lysobacter	0	0	2.75983882541e-05	0	0	0	0	8.58565623032e-05	0.00103870711514	0	0	0	0	0	0	0	0	0
Marvinbryantia	0	0	0	0	0	0	0	5.72377082022e-05	9.16506278068e-05	0	0	0	0	0	0	0	0	0
Massilia	0	0	0	0	0	0	0	0.0054089634251	0.000122200837076	5.10230113781e-05	3.33344444815e-05	7.14898484415e-05	0	3.31521018433e-05	2.61608894702e-05	0	0.00012277470841	0
Megasphaera	0	0	0	0	0	0	0	0.000286188541011	0.000122200837076	0	0	0	9.96561861578e-05	0	2.61608894702e-05	0	0	0
Mesorhizobium	2.37507125214e-05	0	0	0	0	0	0	0	0	0	0	0	0	0	2.61608894702e-05	0	0	0.000420203378435
Methylobacterium	0	0	0	0	0	0	0.000525279054498	0.00927250872875	0.00161916109125	0	0	0	0	3.31521018433e-05	2.61608894702e-05	2.39779402949e-05	0	8.4040675687e-05
Methyloversatilis	2.37507125214e-05	2.74250610208e-05	0	0	0	0	0	0	0	0	6.6668888963e-05	0	0	0	0	2.39779402949e-05	0	2.80135585623e-05
Microbacteriaceae_Unclassified	0	0	2.75983882541e-05	0	0	2.44564552814e-05	0.00147078135259	0.00194608207887	0.000611004185379	0.000688810653605	0.00230007666922	0.000810218282337	0.00044845283771	0.000232064712903	0.000994113799869	2.39779402949e-05	4.9109883364e-05	0.00271731518055
Microbacterium	0	0	0	0	0	0	5.25279054498e-05	2.86188541011e-05	0	0.000204092045513	0.000566685556185	0.000190639595844	7.47421396183e-05	9.94563055298e-05	0.000209287115762	0	0	0.000588284729809
Mitsuokella	0	0	0	0	0	0	0	2.86188541011e-05	0.000122200837076	0	0	0	0	0	0	0	0	0
Modestobacter	0	0	0	0	0	0	0	0.000343426249213	0	0	0	0	0	3.31521018433e-05	0	0	0	0
Mogibacterium	0	0	0	0	0	0	0	0.000200331978708	0.000611004185379	2.55115056891e-05	0	0	0.000274054511934	0	0	0	2.4554941682e-05	0
Mollicutes RF9_norank	0	0	0	0	0	0	0	0.000543758227921	0.00027495188342	5.10230113781e-05	0	0	0.000298968558473	0	7.84826684107e-05	4.79558805899e-05	7.3664825046e-05	0
Moraxella	0	0	0	0	0	0	0.000131319763624	2.86188541011e-05	0.000305502092689	2.55115056891e-05	3.33344444815e-05	0	9.96561861578e-05	3.31521018433e-05	0.000104643557881	9.59117611797e-05	9.82197667281e-05	0
Morganella	0.0192143264298	0.0308806187094	0.000193188717779	0.224555398811	0.0438765254846	0.102888307369	0	5.72377082022e-05	9.16506278068e-05	5.10230113781e-05	0	0	2.49140465394e-05	0	2.61608894702e-05	0.0155616832514	0.158821362799	0.00036417626131
Mucilaginibacter	0	0	0	0	0	0	0	0.000429282811516	6.11004185379e-05	0	0	0	0	0	0	0	0	0
Mycobacterium	0	0	0	0	0	0	7.87918581747e-05	0.000343426249213	0	0	3.33344444815e-05	0	0	0	2.61608894702e-05	0	0	0
Mycoplasma	0	0	0	0	0	2.44564552814e-05	0.0001050558109	0.000343426249213	6.11004185379e-05	2.55115056891e-05	3.33344444815e-05	0	7.47421396183e-05	0	0	4.79558805899e-05	0.000171884591774	2.80135585623e-05
Myroides	7.12521375641e-05	0	0	0	0.0110265613783	9.78258211255e-05	0	0.00025756968691	0.000122200837076	5.10230113781e-05	0.000133337777926	0	9.96561861578e-05	0.00019891261106	0.000130804447351	0.000551492626783	0.000270104358502	0
NS9 marine group_norank	0	0	0	0	0	0	0	0	0	0	0	0	0	0	0	0	0	2.80135585623e-05
Nakamurella	0	0	0	0	0	0	0	5.72377082022e-05	0	0	0	0	0	0	0	0	0	5.60271171247e-05
Neisseria	0	0	0	0	0	0	0	0	6.11004185379e-05	0	0	0	0	0	0	2.39779402949e-05	0	0
Nesterenkonia	0.000261257837735	0	2.75983882541e-05	0	2.87150035894e-05	0	0.0001050558109	0.000314807395112	0.000183301255614	0.000229603551202	0.00023334111137	2.38299494805e-05	0.000398624744631	0.000298368916589	0.000209287115762	0.000455580865604	0.000196439533456	0
Niabella	0	0	0	0	0	0	0	2.86188541011e-05	0	0	0	0	0	0	0	0	0	5.60271171247e-05
Nocardioides	0	0	0	0	0	0	0	0.00180298780837	6.11004185379e-05	0	0	0	2.49140465394e-05	0	2.61608894702e-05	0	0	2.80135585623e-05
Novosphingobium	0	0	0	0	0	0	0	0.000143094270505	0	0	0	0	0	0	0	0	2.4554941682e-05	0
Ochrobactrum	0	0.000383950854291	0.000110393553017	0	0.000976310122039	7.33693658441e-05	0.0065397242285	0.00509415602999	3.05502092689e-05	0.000663299147916	0.00373345778193	0.000667238585454	0.000672679256565	9.94563055298e-05	0.00143884892086	0.000455580865604	4.9109883364e-05	0.00501442698266
Olsenella	0	0	2.75983882541e-05	0	0	0	0	0	0.000122200837076	0	0	0	2.49140465394e-05	0	0	0	0	0
Oribacterium	0	0	0	0	0	0	0	0.000200331978708	0.000152751046345	5.10230113781e-05	0	0	0.000348796651552	6.63042036865e-05	5.23217789405e-05	0	4.9109883364e-05	0
Oscillospira	0	0	0	0	0	0	0	0.000372045103314	0	0	0	0	0	0	0	0	0	0
Oxalobacteraceae_Unclassified	0	0	0	0	0	0	0	0.000114475416404	0	0	0	0	0	0	0	0	0	0
Paenalcaligenes	0	0	0	0	0	0	0	0	0	0	0	0	0	0	0	0	0	0.000196094909936
Paenibacillus	0.00135379061372	5.48501220415e-05	0.000165590329525	9.25047986864e-05	0	9.78258211255e-05	0.00191726854892	0.0052944880087	0.00699599792259	0.00206643196081	0.00170005666856	0.000619578686493	0.00229209228163	0.00440922954515	0.00384565075213	0.0023498381489	0.00189073050952	0.000168081351374
Pantoea	7.12521375641e-05	8.22751830623e-05	0.000137991941271	0.000208135797044	2.87150035894e-05	4.89129105627e-05	0.104084044649	0.00123061072635	0.00174136192833	0.000688810653605	0.000900030001	0.00145362691831	0	0	0.0031654676259	9.59117611797e-05	4.9109883364e-05	0.00084040675687
Parabacteroides	0	0	0	0	0	0	0	0.00117337301814	0	7.65345170672e-05	0	0	0.00042353879117	3.31521018433e-05	0	0	7.3664825046e-05	0
Paracocccus	0	0	0	0	0	0	0.000210111621799	0.00191746322477	0.000152751046345	0.000102046022756	0.000266675555852	4.7659898961e-05	0.000199312372316	0.000232064712903	0.000340091563113	4.79558805899e-05	9.82197667281e-05	0.00106451522537
Parapusillimonas	0	0	0	0	0	0	0	0	0	0	0	0	0	0	0	0	0	0.000112054234249
Patulibacter	0	0	0	0	0	0	0	0.000486520519718	0	0	0	0	0	0	0	0	0	0
Pectobacterium	0	0	0	0	0	0	0	0	0	0	0	4.7659898961e-05	0	0	0.000183126226292	0	0	5.60271171247e-05
Pedobacter	0	0	0	0	0	0	0.000393959290873	0.000429282811516	0	0	0	0	0	0	0	0	0	0
Pelagibacterium	0.00016625498765	0	0	0	0	0	0	0.00025756968691	0.00027495188342	0	0	0	0	0	0	0.000311713223834	4.9109883364e-05	0
Peptococcus	0	0	0	0	0	0	0	0	0.000122200837076	0	0	0	0.000149484279237	0	0	0	4.9109883364e-05	0
Peptostreptococcaceae_Unclassified	0	0	0	0	0	0	0	0	0.000213851464883	0	0	0	2.49140465394e-05	0	0	2.39779402949e-05	0	0
Persicitalea	0	0	0	0	0	0	0	0	0	0	0	0	0	0	0	0	0	2.80135585623e-05
Phascolarctobacterium	4.75014250428e-05	0	0	0	0	0	2.62639527249e-05	0.000829946768931	0.000336052301958	0.000229603551202	0	0	0.000672679256565	3.31521018433e-05	2.61608894702e-05	2.39779402949e-05	7.3664825046e-05	0
Porphyromonadaceae_uncultured	2.37507125214e-05	0	0	0	0	0	0	0.000343426249213	0.00027495188342	0.000204092045513	0	0	0.000597937116947	0.000132608407373	0.000183126226292	0	0.000220994475138	0
Porphyromonas	0	0	0	0	0	2.44564552814e-05	0	0	0	0	0	0	0	0	0	0	0	0
Prevotella 1	0	0	0	0	0	0	0	0.00177436895427	3.05502092689e-05	0	0	0	0.000174398325776	0	2.61608894702e-05	0	0.00012277470841	0
Prevotella 2	0	0	0	0	0	0	0	0	9.16506278068e-05	0	0	0	0	0	0	0	0	0
Prevotella 7	2.37507125214e-05	0	0	0	0	0	0	0.000143094270505	0.000213851464883	0	0	0	9.96561861578e-05	3.31521018433e-05	0	0	0	0
Prevotella 9	0	0	0	0	0	0	0	0.00145956155916	0.000122200837076	2.55115056891e-05	0	0	0.000124570232697	3.31521018433e-05	5.23217789405e-05	0	0	0
Prevotellaceae NK3B31 group	0	0	0	0	0	0	0	0.00140232385095	3.05502092689e-05	0	0	0	0.000199312372316	3.31521018433e-05	0	0	2.4554941682e-05	0
Prevotellaceae UCG-003	0	0	0	0	0	0	0	0.00111613530994	0	0	0	0	4.98280930789e-05	0	0	0	4.9109883364e-05	0
Prevotellaceae_Unclassified	0	0	0	0	0	0	0	2.86188541011e-05	0	0	0	0	0.000124570232697	0	2.61608894702e-05	0	2.4554941682e-05	0
Proteus	0	0	0.000110393553017	0	0	0	0	0	6.11004185379e-05	0	0	0	0	0	0	0	0	0
Providencia	0.0862388371651	0.046238652881	0.0361814870012	0.053236511644	0.0231730078966	0.0345325148573	0	0	6.11004185379e-05	0	0	0	0	0	0	0.195707948687	0.0460896255371	0.00389388464017
Pseudobutyrivibrio	4.75014250428e-05	0	0	0	0	0	2.62639527249e-05	0.000973041039437	0.00113035774295	7.65345170672e-05	0	0	0.000921819721959	6.63042036865e-05	7.84826684107e-05	0	0	0
Pseudofulvimonas	0	0	0	0	0	0	0	0	0	0	0	0	0	0	0	0	0	2.80135585623e-05
Pseudomonadaceae_uncultured	0	0	0	0	0	0	0	0	3.05502092689e-05	0	3.33344444815e-05	0	2.49140465394e-05	0	0	0	2.4554941682e-05	0
Pseudomonas	0.0016625498765	0.0219400488166	0.00731357288734	0.000115630998358	2.87150035894e-05	7.33693658441e-05	0.124097176625	0.0194035830805	0.0115479791037	0.00252563906322	0.00220007333578	0.000548088838052	0.00279037321242	0.00470759846174	0.00491824722041	0.00532310274547	0.00466543891958	0.00036417626131
Pseudonocardia	0	0	0	0	0	0	0.000183847669074	0.00735504550398	0.000366602511227	0	0	0	0	0	0	0	0	0
Pseudoscardovia	0	0	0	0	0	0	0	0	0	0	0	0	0	0	0	4.79558805899e-05	0	0
Pseudoxanthobacter	0	0	0	0	0	0	0	0	0	0	0	0	0	0	2.61608894702e-05	0	0	5.60271171247e-05
Pseudoxanthomonas	0	0	0	0	0	0	0	0.00025756968691	0	0	0	0	0	3.31521018433e-05	0	0	0	0
Psychrobacter	0.000451263537906	0	5.51967765083e-05	2.31261996716e-05	0	2.44564552814e-05	0.000630334865397	0.00154541812146	0.00204686402102	0.000663299147916	0.000866695556519	9.5319797922e-05	0.000847077582341	0.00142554037926	0.00172661870504	0.000743316149143	0.000785758133824	5.60271171247e-05
Ramlibacter	0	0	0	0	0	0	0	0.000629614790224	0	0	0	0	0	0	0	0	0	8.4040675687e-05
Rhizobiales_Unclassified	0	0	0	0	0	0	2.62639527249e-05	0.000314807395112	0	0	0	0	0	0	0	0	0	0
Rhizobium	0	0	0	2.31261996716e-05	0	0	0.00233749179251	0.0297636082651	0.000672104603917	7.65345170672e-05	0.000200006666889	0	0.000149484279237	9.94563055298e-05	0.000130804447351	0	7.3664825046e-05	0.00176485418943
Rhodobacter	0	0	0	0	0	0	5.25279054498e-05	8.58565623032e-05	3.05502092689e-05	2.55115056891e-05	0	0	0	3.31521018433e-05	5.23217789405e-05	0	2.4554941682e-05	0.000644311846934
Rhodobacteraceae_Unclassified	0	0	0	0	0	0	2.62639527249e-05	8.58565623032e-05	9.16506278068e-05	0.000484718608092	0.00410013667122	0.00276427413974	0.000174398325776	3.31521018433e-05	0.00143884892086	0	0	0.00210101689218
Rhodococcus	0	0	0	0	0	0	0.000236375574524	0.000686852498426	9.16506278068e-05	0	0	0	0	0	0	0	0	0
Rhodocyclaceae_Unclassified	0	0	0	0	0	0	0	5.72377082022e-05	0	0	0	0	0	0	0	0	0	0
Rhodopseudomonas	0	2.74250610208e-05	0	0	0	0	0	0.000372045103314	0	0	0	0	0	0	0	0	0	5.60271171247e-05
Rhodospirillaceae_uncultured	0	0	0	0	0	0	0	0.000114475416404	0	0	0	0	0	0	0	0	0	0
Rhodospirillales_Unclassified	0	0	0	0	0	0	0	8.58565623032e-05	0	0	0	0	0	0	0	0	0	0
Rickettsiaceae_Unclassified	0	0	0	0	0	0	0	0	0	0	0	0	0	0	0	0	0	8.4040675687e-05
Rikenellaceae RC9 gut group	0	0	0	0	0	0	0	0.000457901665617	3.05502092689e-05	5.10230113781e-05	0	0	4.98280930789e-05	0	2.61608894702e-05	0	0	0
Roseburia	0	0	5.51967765083e-05	0	0	0	2.62639527249e-05	0.000171713124606	0.00109980753368	0	0	0	0.000298968558473	0.000132608407373	0	0	0	0
Roseococcus	0	0	0	0	0	0	0	0	0	0	0	0	0	0	0	0	0	0.000336162702748
Roseomonas	0	0	0	0	0	0	0	0	0	2.55115056891e-05	0	0	0	0	0	0	0	0.000196094909936
Rothia	0	2.74250610208e-05	0	0	0	0	0	0	0	0	0	0	0	0	0	0	2.4554941682e-05	0
Rubellimicrobium	0	0	0	0	0	0	5.25279054498e-05	5.72377082022e-05	0	0	0	0	0	0	0	0	0	0
Ruminiclostridium	0	0	0	0	0	0	0	2.86188541011e-05	0.000305502092689	0	0	0	9.96561861578e-05	0	0	0	0	0
Ruminiclostridium 5	0	0	2.75983882541e-05	0	0	0	5.25279054498e-05	0.000286188541011	0.000122200837076	0	0	2.38299494805e-05	0.000523194977328	0.000165760509216	0	0	9.82197667281e-05	0
Ruminiclostridium 6	0	0	0	0	0	0	0	5.72377082022e-05	0.000183301255614	7.65345170672e-05	0	0	0.000174398325776	0	0	7.19338208848e-05	0.000147329650092	0
Ruminiclostridium 9	0	0	0	0	0	0	0	2.86188541011e-05	6.11004185379e-05	5.10230113781e-05	0	0	2.49140465394e-05	6.63042036865e-05	0	0	0	0
Ruminococcaceae NK4A214 group	0	0	0	0	0	0	5.25279054498e-05	0.000858565623032	0.000611004185379	0.000153069034134	0	4.7659898961e-05	0.00146992874583	9.94563055298e-05	0.000287769784173	2.39779402949e-05	0.000466543891958	0
Ruminococcaceae UCG-002	0	0	2.75983882541e-05	0	0	0	2.62639527249e-05	0.00186022551657	0.00149696025418	7.65345170672e-05	0	0	0.00174398325776	0.000530433629492	5.23217789405e-05	0	0.00024554941682	0
Ruminococcaceae UCG-005	0	0	0	0	0	0	5.25279054498e-05	0.00188884437067	0.00103870711514	0.00028062656258	3.33344444815e-05	4.7659898961e-05	0.0017688973043	0.000265216814746	0.000313930673643	2.39779402949e-05	9.82197667281e-05	0
Ruminococcaceae UCG-008	0	0	0	0	0	0	0	0.000457901665617	0.000213851464883	2.55115056891e-05	0	0	0.000124570232697	0	0	0	0	0
Ruminococcaceae UCG-009	0	0	0	0	0	0	0	0.000286188541011	3.05502092689e-05	5.10230113781e-05	0	0	0.000174398325776	0	0.000104643557881	0	7.3664825046e-05	0
Ruminococcaceae UCG-010	0	0	0	0	0	0	5.25279054498e-05	0.00025756968691	6.11004185379e-05	0	0	0	0.000199312372316	3.31521018433e-05	2.61608894702e-05	0	0.00012277470841	0
Ruminococcaceae UCG-013	0	0	0	0	0	0	0	0.000143094270505	0.000519353557572	0.000127557528445	0	0	0.00112113209427	6.63042036865e-05	2.61608894702e-05	9.59117611797e-05	0.000270104358502	0
Ruminococcaceae UCG-014	0	0	0	0	0	0	0	0.000486520519718	0.00085540585953	0.000102046022756	0	0	0.00132044446659	9.94563055298e-05	7.84826684107e-05	0	7.3664825046e-05	0
Ruminococcaceae_Unclassified	0	0	0	0	0	0	0	0	0.000213851464883	0	0	0	9.96561861578e-05	0	0	0	0	0
Ruminococcaceae_uncultured	0	0	0	0	0	0	0	0.000143094270505	0.000122200837076	0	0	0	7.47421396183e-05	3.31521018433e-05	0	0	0	0
Ruminococcus 1	0	0	0	0	0	0	0	8.58565623032e-05	0	0	0	0	0	0	0	0	0	0
Ruminococcus 2	0	0	0	0	0	0	0	2.86188541011e-05	0.000244401674151	7.65345170672e-05	0	0	0.000249140465394	3.31521018433e-05	5.23217789405e-05	0	0	0
S0134 terrestrial group_norank	0	0	0	0	0	0	0	0.000114475416404	0	0	0	0	0	0	0	0	0	0
SHA-109_norank	0	0	0	0	0	0	0	0	0	0	0	0	0	0	7.84826684107e-05	0	0	0.00210101689218
Saccharibacteria_norank	0	0	0	0	0	0	0	0.000228950832809	9.16506278068e-05	0.000306138068269	0.00290009666989	0.00126298732247	0.000473366884249	0.000762498342395	0.00162197514716	2.39779402949e-05	2.4554941682e-05	0.00829201333445
Saprospiraceae_uncultured	0	0	0	0	0	0	0	0	0	0	0	0	0	0	0	0	0	0.000252122027061
Serratia	0.0294983849515	0.000575926281436	0.0218855218855	0.000878795587521	0.00163675520459	0.00427987967424	0.000840446487196	0.00386354530365	0.000397152720496	7.65345170672e-05	6.6668888963e-05	0.00190639595844	4.98280930789e-05	3.31521018433e-05	0.000497056899935	0.00273348519362	0.0453038674033	0.0231391993725
Shuttleworthia	4.75014250428e-05	0	0	0	0	0	0	0.000343426249213	0.000244401674151	0	0	0	2.49140465394e-05	3.31521018433e-05	0	0	4.9109883364e-05	0
Siphonobacter	0	0	0	0	0	0	0	0	0	0	0	0	0	0	0	0	0	2.80135585623e-05
Skermanella	0	0	0	0	0	0	0	0.000228950832809	0	0	0	0	0	0	2.61608894702e-05	0	0	0
Solibacillus	0.000190005700171	0	8.27951647624e-05	2.31261996716e-05	0	0	0.000183847669074	0.000286188541011	0.000763755231723	0.000178580539823	0.00023334111137	9.5319797922e-05	0.000199312372316	0.000530433629492	0.000418574231524	0.000263757343244	0.000294659300184	0
Solobacterium	0	0	0	0	0	0	0	0.000343426249213	0.000519353557572	0	0	0	4.98280930789e-05	0	2.61608894702e-05	0	0	0
Sphingobacteriaceae_Unclassified	0	0	0	0	0	0	0	0.00025756968691	0	0	0	0	0	0	0	0	0	0
Sphingobacterium	0	0.000109700244083	0.000193188717779	4.62523993432e-05	0.000143575017947	7.33693658441e-05	0.052028890348	0.0203480052659	0.000824855650261	0	0	4.7659898961e-05	2.49140465394e-05	0	5.23217789405e-05	0.00208608080566	0.00127685696746	0.000392189819873
Sphingobium	0	0	0	0	0	0	7.87918581747e-05	0.000744090206628	3.05502092689e-05	0	0	0	0	0	0	0	0	5.60271171247e-05
Sphingomonadaceae_Unclassified	0	0	0	0	0	0	0.000210111621799	0.00294774197241	3.05502092689e-05	0	0	0	0	0	0	0	0	2.80135585623e-05
Sphingomonadaceae_uncultured	0	0	0	0	0	0	5.25279054498e-05	0	0	0	0	0	0	0	0	0	0	0
Sphingomonas	0	0	0	0	2.87150035894e-05	0	0.000183847669074	0.00460763551027	0.00027495188342	0.000102046022756	3.33344444815e-05	0	0.000124570232697	6.63042036865e-05	7.84826684107e-05	4.79558805899e-05	7.3664825046e-05	0
Sphingopyxis	0	0	0	0	0	0	0	0	3.05502092689e-05	0	0	0	0	0	0	0	0	0
Sporosarcina	2.37507125214e-05	0	0	0	0	0	0.0001050558109	0.000143094270505	0.000366602511227	0.000127557528445	0	2.38299494805e-05	0	3.31521018433e-05	0.000104643557881	0.000119889701475	4.9109883364e-05	0
Staphylococcus	0	0.00071305158654	0	0.000185009597373	8.61450107681e-05	7.33693658441e-05	0.0224819435325	0.00392078301185	0.00131365899856	0	0	4.7659898961e-05	0.000174398325776	0.000132608407373	0.000287769784173	7.19338208848e-05	0.000171884591774	0.00095246099112
Stenotrophomonas	0	0.00885829470971	0.00645802285147	0	0.00103374012922	0.000244564552814	0.0832829940906	0.00437868467747	0.0017719121376	5.10230113781e-05	3.33344444815e-05	7.14898484415e-05	9.96561861578e-05	6.63042036865e-05	2.61608894702e-05	0.00160652199976	0.00103130755064	0.000560271171247
Streptococcus	0.000593767813034	0	0	6.93785990148e-05	2.87150035894e-05	7.33693658441e-05	0.000840446487196	0.00489382405128	0.0035438242752	0.00112250625032	0.000633354445148	0.000238299494805	0.00331356818975	0.00225434292534	0.00133420536298	0.00127083083563	0.00117863720074	2.80135585623e-05
Streptomyces	0	0	0	0	0	0	0	0.000629614790224	3.05502092689e-05	0	0	0	0	0	0.000104643557881	0	4.9109883364e-05	0
Subdoligranulum	2.37507125214e-05	0	0	0	0	0	2.62639527249e-05	0.00145956155916	0.00384932636789	0.000255115056891	0	0	0.0104638995466	0.000364673120276	0.00143884892086	0	0.000171884591774	0
Subgroup 6_norank	0	0	0	0	0	0	0	5.72377082022e-05	0	0	0	0	0	0	0	0	0	0
Subgroup 7_norank	0	0	0	0	0	0	0	0.000343426249213	0	0	0	0	0	0	0	0	2.4554941682e-05	0
Sutterella	0	0	0	0	0	0	0	0.00025756968691	0	0	0	0	0	0	0	0	0	0
Syntrophococcus	0	0	0	0	2.87150035894e-05	0	0	2.86188541011e-05	9.16506278068e-05	0	0	0	4.98280930789e-05	6.63042036865e-05	0	0	0	0
Syntrophus	0	0	0	0	0	0	0	8.58565623032e-05	0	0	0	0	0	0	0	0	0	0
TM6_norank	0	0	0	0	0	0	0	0	0	0	0	0	0	0	0	0	0	5.60271171247e-05
Taibaiella	0	0	0	0	0	0	2.62639527249e-05	0	0	0	0	0.000119149747403	0	0	2.61608894702e-05	0	0	0.000168081351374
Terrimonas	0	0	0	0	0	0	2.62639527249e-05	0	0	0	0	0	0	0	0	0	0	0
Terrisporobacter	0	0	2.75983882541e-05	0	0	0	0	0.00025756968691	0.00058045397611	0	0	2.38299494805e-05	0.000523194977328	0.000165760509216	0	2.39779402949e-05	0.00012277470841	0
Treponema 2	2.37507125214e-05	0	0	0	0	0	2.62639527249e-05	0.00163127468376	0.000305502092689	0	0	0	0.000971647815038	3.31521018433e-05	7.84826684107e-05	4.79558805899e-05	0.00012277470841	0
Tsukamurella	0	0	0	0	0	0	0	8.58565623032e-05	3.05502092689e-05	0.000357161079647	0.00110003666789	0.00297874368506	7.47421396183e-05	3.31521018433e-05	0.000104643557881	0	4.9109883364e-05	0.000504244054122
Turicibacter	0	0	0	2.31261996716e-05	0	0	2.62639527249e-05	5.72377082022e-05	3.05502092689e-05	5.10230113781e-05	3.33344444815e-05	0	0.000124570232697	3.31521018433e-05	0	0	9.82197667281e-05	0
Undibacterium	0	0	0	0	2.87150035894e-05	0	0	0	0	0	0	0	0	0	0	0	0.00012277470841	0
Vagococcus	0.000285008550257	0.000466226037353	0.000883148424132	0.000161883397701	0.000402010050251	0.000831519479567	0	0	0	0	6.6668888963e-05	0.00112000762558	0	0	0.000209287115762	0.00110298525357	0.00110497237569	0.00851612180295
Veillonella	0	0	0	0	0	0	0	0.000228950832809	0	0.000127557528445	0	0	0.000149484279237	0	0	0	0	0
Verrucomicrobium	0	0	0	0	0	0	0	0	0	0	0	0	0	0	7.84826684107e-05	0	0	0.000308149144186
Vitreoscilla	0	0	0	0	0	0	0	0	0	2.55115056891e-05	0	2.38299494805e-05	0	3.31521018433e-05	0	0	0	0.0290220466706
Weissella	0	0	0	0	0	0	2.62639527249e-05	8.58565623032e-05	6.11004185379e-05	2.55115056891e-05	0	0	7.47421396183e-05	3.31521018433e-05	0	0	0	0
Williamsia	0	0	0	0	0	0	0	0.000372045103314	0	0	0	0	0	0	0	0	0	0
Wolbachia	0	0	0	0	0	0	0	0	0	0	0.000133337777926	0	0	0	0	0	0	0
[Eubacterium] brachy group	0	0	2.75983882541e-05	0	0	0	0	0.000114475416404	3.05502092689e-05	0	0	0	0	0	0	0	0	0
[Eubacterium] coprostanoligenes group	4.75014250428e-05	0	0	0	0	0	0	0.00080132791483	0.000641554394648	0.000127557528445	0	0	0.000548109023868	9.94563055298e-05	2.61608894702e-05	0	0.00012277470841	0
[Eubacterium] hallii group	2.37507125214e-05	0	2.75983882541e-05	0	0	0	0	0.000772709060729	0.000488803348303	0.000102046022756	0	0	7.47421396183e-05	0.00019891261106	0	0	0	0
[Ruminococcus] gauvreauii group	0	0	0	0	0	0	0	0.000543758227921	0.000641554394648	7.65345170672e-05	0	0	0.00697593303104	9.94563055298e-05	0.000549378678875	0	0	0
dgA-11 gut group	0	0	0	0	0	0	0	0.000114475416404	0	0	0	0	0	0	0	0	0	0
